# Supplementary material for: Soil microbial ecology and microbiome-metabolite linkages improve understanding of ecosystem states along terrestrial-aquatic interfaces
Source: FEMS Microbiol Ecol. 2026 Jun 24;102(7):fiag066. doi: 10.1093/femsec/fiag066 (PMC13348248; doi:10.1093/femsec/fiag066)
Supplement: fiag066_Supplemental_Files [file fiag066_supplemental_files.zip]

Archive with 2 entries (2 files):
- Supplementary_data.xlsx
- Supplementary_Information_Cleaned_R2_Final_07.01.26.pdf
