# Supplementary material for: Soil microbial ecology and microbiome-metabolite linkages improve understanding of ecosystem states along terrestrial-aquatic interfaces
Source: FEMS Microbiol Ecol. 2026 Jun 24;102(7):fiag066. doi: 10.1093/femsec/fiag066 (PMC13348248; doi:10.1093/femsec/fiag066)
Supplement: fiag066_Supplemental_Files [file fiag066_supplemental_files.zip › Supplementary_data.xlsx]

## Sheet: Table1 Sample size distribution
Samples included in bacterial community analysis per transect and site for Chesapeake and Erie
Region	Site	Transect	Number of samples retained after rarefaction
Chesapeake	MSM	upland	14
Chesapeake	MSM	transition	14
Chesapeake	MSM	wetland	9
Chesapeake	GCW	upland	16
Chesapeake	GCW	transition	16
Chesapeake	GCW	wetland	8
Chesapeake	GWI	upland	17
Chesapeake	GWI	transition	15
Chesapeake	GWI	wetland	8
		Total samples	117
Erie	PTR	upland	9
Erie	PTR	transition	9
Erie	PTR	wetland	15
Erie	CRC	upland	9
Erie	CRC	transition	9
Erie	CRC	wetland	9
Erie	OWC	upland	9
Erie	OWC	transition	7
Erie	OWC	wetland	6
		Total samples	82

## Sheet: Table2 Chesapeake DNA conc
SampleID	site	transect	tree_number	horizon	project	date	Original.Sample.Conc.	Original.sample.conc..units
COMPASS_May22_131	MSM	upland	403	O	COMPASS	_May22	0.34	ng/uL
COMPASS_May22_132	MSM	upland	404	O	COMPASS	_May22	0.774	ng/uL
COMPASS_May22_133	MSM	upland	405	O	COMPASS	_May22	4.5	ng/uL
COMPASS_May22_134	MSM	upland	406	O	COMPASS	_May22	7.17	ng/uL
COMPASS_May22_135	MSM	upland	407	O	COMPASS	_May22	0.981	ng/uL
COMPASS_May22_136	MSM	upland	408	O	COMPASS	_May22	1.34	ng/uL
COMPASS_May22_138	MSM	transition	410	O	COMPASS	_May22	0.695	ng/uL
COMPASS_May22_139	MSM	transition	411	O	COMPASS	_May22	3.49	ng/uL
COMPASS_May22_140	MSM	transition	412	O	COMPASS	_May22	6.75	ng/uL
COMPASS_May22_141	MSM	transition	413	O	COMPASS	_May22	0.67	ng/uL
COMPASS_May22_142	MSM	transition	414	O	COMPASS	_May22	0.695	ng/uL
COMPASS_May22_143	MSM	transition	415	O	COMPASS	_May22	0.707	ng/uL
COMPASS_May22_144	MSM	transition	416	O	COMPASS	_May22	2.82	ng/uL
COMPASS_May22_145	MSM	WC	W1	O	COMPASS	_May22	46.7	ng/uL
COMPASS_May22_146	MSM	WC	W2	O	COMPASS	_May22	34.6	ng/uL
COMPASS_May22_147	MSM	WC	W3	O	COMPASS	_May22	59.1	ng/uL
COMPASS_May22_148	MSM	WC	W4	O	COMPASS	_May22	113	ng/uL
COMPASS_May22_149	MSM	WC	W5	O	COMPASS	_May22	76.4	ng/uL
COMPASS_May22_150	MSM	WC	W6	O	COMPASS	_May22	13	ng/uL
COMPASS_May22_151	MSM	WC	W7	O	COMPASS	_May22	42.9	ng/uL
COMPASS_May22_152	MSM	WC	W8	O	COMPASS	_May22	20	ng/uL
COMPASS_May22_153	MSM	WC	W9	O	COMPASS	_May22	38.3	ng/uL
COMPASS_May22_156	MSM	upland	401	B	COMPASS	_May22	0.115	ng/uL
COMPASS_May22_157	MSM	upland	402	B	COMPASS	_May22	1.08	ng/uL
COMPASS_May22_158	MSM	upland	403	B	COMPASS	_May22	0.177	ng/uL
COMPASS_May22_159	MSM	upland	404	B	COMPASS	_May22	1.75	ng/uL
COMPASS_May22_160	MSM	upland	405	B	COMPASS	_May22	0.491	ng/uL
COMPASS_May22_161	MSM	upland	406	B	COMPASS	_May22	0.826	ng/uL
COMPASS_May22_162	MSM	upland	407	B	COMPASS	_May22	0.384	ng/uL
COMPASS_May22_163	MSM	upland	408	B	COMPASS	_May22	7.05	ng/uL
COMPASS_May22_164	MSM	transition	409	B	COMPASS	_May22	8.61	ng/uL
COMPASS_May22_165	MSM	transition	410	B	COMPASS	_May22	0.962	ng/uL
COMPASS_May22_166	MSM	transition	411	B	COMPASS	_May22	1.32	ng/uL
COMPASS_May22_168	MSM	transition	413	B	COMPASS	_May22	11	ng/uL
COMPASS_May22_169	MSM	transition	414	B	COMPASS	_May22	1.05	ng/uL
COMPASS_May22_170	MSM	transition	415	B	COMPASS	_May22	0.672	ng/uL
COMPASS_May22_171	MSM	transition	416	B	COMPASS	_May22	0.632	ng/uL
COMPASS_May22_172	GWI	upland	622	O	COMPASS	_May22	7.08	ng/uL
COMPASS_May22_173	GWI	upland	633	O	COMPASS	_May22	72.7	ng/uL
COMPASS_May22_174	GWI	upland	642	O	COMPASS	_May22	54	ng/uL
COMPASS_May22_175	GWI	upland	647	O	COMPASS	_May22	179	ng/uL
COMPASS_May22_176	GWI	upland	650	O	COMPASS	_May22	15.9	ng/uL
COMPASS_May22_177	GWI	upland	678	O	COMPASS	_May22	76.2	ng/uL
COMPASS_May22_178	GWI	upland	682	O	COMPASS	_May22	45.8	ng/uL
COMPASS_May22_179	GWI	upland	683	O	COMPASS	_May22	41.2	ng/uL
COMPASS_May22_180	GWI	transition	162	O	COMPASS	_May22	2.52	ng/uL
COMPASS_May22_181	GWI	transition	163	O	COMPASS	_May22	1.99	ng/uL
COMPASS_May22_182	GWI	transition	164	O	COMPASS	_May22	1.03	ng/uL
COMPASS_May22_183	GWI	transition	766	O	COMPASS	_May22	37.3	ng/uL
COMPASS_May22_184	GWI	transition	777	O	COMPASS	_May22	3.11	ng/uL
COMPASS_May22_185	GWI	transition	782	O	COMPASS	_May22	2.84	ng/uL
COMPASS_May22_186	GWI	transition	786	O	COMPASS	_May22	4.9	ng/uL
COMPASS_May22_187	GWI	transition	789	O	COMPASS	_May22	4.03	ng/uL
COMPASS_May22_188	GWI	WC	W1	O	COMPASS	_May22	37.5	ng/uL
COMPASS_May22_189	GWI	WC	W2	O	COMPASS	_May22	30	ng/uL
COMPASS_May22_190	GWI	WC	W3	O	COMPASS	_May22	33.9	ng/uL
COMPASS_May22_191	GWI	WC	W4	O	COMPASS	_May22	74.7	ng/uL
COMPASS_May22_192	GWI	WC	W5	O	COMPASS	_May22	102	ng/uL
COMPASS_May22_193	GWI	WC	W6	O	COMPASS	_May22	31.5	ng/uL
COMPASS_May22_194	GWI	WC	W7	O	COMPASS	_May22	19.3	ng/uL
COMPASS_May22_195	GWI	WC	W8	O	COMPASS	_May22	39.5	ng/uL
COMPASS_May22_196	GWI	upland	622	A	COMPASS	_May22	0.641	ng/uL
COMPASS_May22_197	GWI	upland	633	A	COMPASS	_May22	38.4	ng/uL
COMPASS_May22_198	GWI	upland	642	A	COMPASS	_May22	2.84	ng/uL
COMPASS_May22_199	GWI	upland	647	A	COMPASS	_May22	0.968	ng/uL
COMPASS_May22_200	GWI	upland	650	A	COMPASS	_May22	42.4	ng/uL
COMPASS_May22_201	GWI	upland	678	A	COMPASS	_May22	7.12	ng/uL
COMPASS_May22_202	GWI	upland	682	A	COMPASS	_May22	19.1	ng/uL
COMPASS_May22_203	GWI	upland	683	A	COMPASS	_May22	74.6	ng/uL
COMPASS_May22_204	GWI	transition	162	A	COMPASS	_May22	11.8	ng/uL
COMPASS_May22_206	GWI	transition	164	A	COMPASS	_May22	20.2	ng/uL
COMPASS_May22_207	GWI	transition	766	A	COMPASS	_May22	9.71	ng/uL
COMPASS_May22_208	GWI	transition	777	A	COMPASS	_May22	41.4	ng/uL
COMPASS_May22_209	GWI	transition	782	A	COMPASS	_May22	12.7	ng/uL
COMPASS_May22_210	GWI	transition	786	A	COMPASS	_May22	15.2	ng/uL
COMPASS_May22_211	GWI	transition	789	A	COMPASS	_May22	34.3	ng/uL
COMPASS_May22_212	GWI	upland	622	B	COMPASS	_May22	2.85	ng/uL
COMPASS_May22_214	GWI	upland	682	B	COMPASS	_May22	1.38	ng/uL
COMPASS_Aug22_215	GCREW	upland	C12	A	COMPASS	_Aug22	60.1	ng/uL
COMPASS_Aug22_216	GCREW	upland	C11	A	COMPASS	_Aug22	6.5	ng/uL
COMPASS_Aug22_217	GCREW	upland	C10	A	COMPASS	_Aug22	21.7	ng/uL
COMPASS_Aug22_218	GCREW	upland	C07	A	COMPASS	_Aug22	69.2	ng/uL
COMPASS_Aug22_219	GCREW	upland	C19	A	COMPASS	_Aug22	25.1	ng/uL
COMPASS_Aug22_220	GCREW	upland	C09	A	COMPASS	_Aug22	12.5	ng/uL
COMPASS_Aug22_221	GCREW	upland	1383	A	COMPASS	_Aug22	19.7	ng/uL
COMPASS_Aug22_222	GCREW	upland	1379	A	COMPASS	_Aug22	23.7	ng/uL
COMPASS_Aug22_223	GCREW	transition	L1	A	COMPASS	_Aug22	1.04	ng/uL
COMPASS_Aug22_224	GCREW	transition	L2	A	COMPASS	_Aug22	1.68	ng/uL
COMPASS_Aug22_225	GCREW	transition	L3	A	COMPASS	_Aug22	7.22	ng/uL
COMPASS_Aug22_226	GCREW	transition	L4	A	COMPASS	_Aug22	3.52	ng/uL
COMPASS_Aug22_227	GCREW	transition	L5	A	COMPASS	_Aug22	3.18	ng/uL
COMPASS_Aug22_228	GCREW	transition	L6	A	COMPASS	_Aug22	24	ng/uL
COMPASS_Aug22_229	GCREW	transition	711	A	COMPASS	_Aug22	22.3	ng/uL
COMPASS_Aug22_230	GCREW	transition	713	A	COMPASS	_Aug22	3.41	ng/uL
COMPASS_Aug22_231	GCREW	wetland	W1	A	COMPASS	_Aug22	49.2	ng/uL
COMPASS_Aug22_232	GCREW	wetland	W2	A	COMPASS	_Aug22	8.51	ng/uL
COMPASS_Aug22_233	GCREW	wetland	W3	A	COMPASS	_Aug22	27.8	ng/uL
COMPASS_Aug22_234	GCREW	wetland	W4	A	COMPASS	_Aug22	70.2	ng/uL
COMPASS_Aug22_235	GCREW	wetland	W5	A	COMPASS	_Aug22	34.3	ng/uL
COMPASS_Aug22_236	GCREW	wetland	W6	A	COMPASS	_Aug22	33.2	ng/uL
COMPASS_Aug22_237	GCREW	wetland	W7	A	COMPASS	_Aug22	44.9	ng/uL
COMPASS_Aug22_238	GCREW	wetland	W8	A	COMPASS	_Aug22	26.1	ng/uL
COMPASS_Aug22_239	GCREW	upland	C12	B	COMPASS	_Aug22	11	ng/uL
COMPASS_Aug22_240	GCREW	upland	C11	B	COMPASS	_Aug22	11.5	ng/uL
COMPASS_Aug22_241	GCREW	upland	C10	B	COMPASS	_Aug22	3.26	ng/uL
COMPASS_Aug22_242	GCREW	upland	C07	B	COMPASS	_Aug22	12.1	ng/uL
COMPASS_Aug22_243	GCREW	upland	C19	B	COMPASS	_Aug22	4.05	ng/uL
COMPASS_Aug22_244	GCREW	upland	C09	B	COMPASS	_Aug22	0.78	ng/uL
COMPASS_Aug22_245	GCREW	upland	1383	B	COMPASS	_Aug22	3.83	ng/uL
COMPASS_Aug22_246	GCREW	upland	1379	B	COMPASS	_Aug22	6.92	ng/uL
COMPASS_Aug22_247	GCREW	transition	L1	B	COMPASS	_Aug22	2.12	ng/uL
COMPASS_Aug22_248	GCREW	transition	L2	B	COMPASS	_Aug22	1.19	ng/uL
COMPASS_Aug22_249	GCREW	transition	L3	B	COMPASS	_Aug22	3.51	ng/uL
COMPASS_Aug22_250	GCREW	transition	L4	B	COMPASS	_Aug22	0.434	ng/uL
COMPASS_Aug22_251	GCREW	transition	L5	B	COMPASS	_Aug22	1.93	ng/uL
COMPASS_Aug22_252	GCREW	transition	L6	B	COMPASS	_Aug22	1.07	ng/uL
COMPASS_Aug22_253	GCREW	transition	711	B	COMPASS	_Aug22	5.74	ng/uL
COMPASS_Aug22_254	GCREW	transition	713	B	COMPASS	_Aug22	3.61	ng/uL

## Sheet: Table3 Erie DNA conc
SampleID	site	transect	tree_number	horizon	project	date	Original.Sample.Conc.	Original.sample.conc..units
COMPASS_Dec2021_001	PR	UPLAND	1	A	COMPASS	_Dec2021	4.22	ng/uL
COMPASS_Dec2021_002	PR	UPLAND	2	A	COMPASS	_Dec2021	18.5	ng/uL
COMPASS_Dec2021_003	PR	UPLAND	3	A	COMPASS	_Dec2021	24.2	ng/uL
COMPASS_Dec2021_004	PR	UPLAND	4	A	COMPASS	_Dec2021	32	ng/uL
COMPASS_Dec2021_005	PR	UPLAND	5	A	COMPASS	_Dec2021	67.3	ng/uL
COMPASS_Dec2021_006	PR	UPLAND	6	A	COMPASS	_Dec2021	34.3	ng/uL
COMPASS_Dec2021_007	PR	UPLAND	7	A	COMPASS	_Dec2021	32.4	ng/uL
COMPASS_Dec2021_008	PR	UPLAND	8	A	COMPASS	_Dec2021	39.2	ng/uL
COMPASS_Dec2021_009	PR	UPLAND	9	A	COMPASS	_Dec2021	19.2	ng/uL
COMPASS_Dec2021_010	PR	transition	11	A	COMPASS	_Dec2021	8.3	ng/uL
COMPASS_Dec2021_011	PR	transition	12	A	COMPASS	_Dec2021	55.7	ng/uL
COMPASS_Dec2021_012	PR	transition	13	A	COMPASS	_Dec2021	63.3	ng/uL
COMPASS_Dec2021_013	PR	transition	14	A	COMPASS	_Dec2021	34.8	ng/uL
COMPASS_Dec2021_014	PR	transition	16	A	COMPASS	_Dec2021	27.6	ng/uL
COMPASS_Dec2021_015	PR	transition	17	A	COMPASS	_Dec2021	17.9	ng/uL
COMPASS_Dec2021_016	PR	transition	19	A	COMPASS	_Dec2021	6.56	ng/uL
COMPASS_Dec2021_017	PR	transition	20	A	COMPASS	_Dec2021	23	ng/uL
COMPASS_Dec2021_018	PR	transition	21	A	COMPASS	_Dec2021	38.9	ng/uL
COMPASS_Dec2021_019	PR	WC	L1	A	COMPASS	_Dec2021	72.3	ng/uL
COMPASS_Dec2021_020	PR	WC	L2	A	COMPASS	_Dec2021	46.9	ng/uL
COMPASS_Dec2021_021	PR	WC	L3	A	COMPASS	_Dec2021	35.3	ng/uL
COMPASS_Dec2021_022	PR	WC	L4	A	COMPASS	_Dec2021	32.2	ng/uL
COMPASS_Dec2021_023	PR	WC	L5	A	COMPASS	_Dec2021	12.5	ng/uL
COMPASS_Dec2021_024	PR	WC	L6	A	COMPASS	_Dec2021	15.2	ng/uL
COMPASS_Dec2021_025	PR	WC	L7	A	COMPASS	_Dec2021	42.8	ng/uL
COMPASS_Dec2021_026	PR	WC	L8	A	COMPASS	_Dec2021	44.3	ng/uL
COMPASS_Dec2021_027	PR	WC	L9	A	COMPASS	_Dec2021	33.3	ng/uL
COMPASS_Dec2021_028	PR	WC	C1	A	COMPASS	_Dec2021	2.89	ng/uL
COMPASS_Dec2021_029	PR	WC	C2	A	COMPASS	_Dec2021	16.5	ng/uL
COMPASS_Dec2021_030	PR	WC	C3	A	COMPASS	_Dec2021	8.87	ng/uL
COMPASS_Dec2021_031	PR	WC	Ph1	A	COMPASS	_Dec2021	25.5	ng/uL
COMPASS_Dec2021_032	PR	WC	Ph2	A	COMPASS	_Dec2021	32.4	ng/uL
COMPASS_Dec2021_033	PR	WC	Ph3	A	COMPASS	_Dec2021	26.3	ng/uL
COMPASS_Dec2021_034	CC	UPLAND	201	A	COMPASS	_Dec2021	41.2	ng/uL
COMPASS_Dec2021_035	CC	UPLAND	202	A	COMPASS	_Dec2021	27.9	ng/uL
COMPASS_Dec2021_036	CC	UPLAND	203	A	COMPASS	_Dec2021	46.5	ng/uL
COMPASS_Dec2021_037	CC	UPLAND	204	A	COMPASS	_Dec2021	44	ng/uL
COMPASS_Dec2021_038	CC	UPLAND	205	A	COMPASS	_Dec2021	35	ng/uL
COMPASS_Dec2021_039	CC	UPLAND	206	A	COMPASS	_Dec2021	29.4	ng/uL
COMPASS_Dec2021_040	CC	UPLAND	207	A	COMPASS	_Dec2021	35.3	ng/uL
COMPASS_Dec2021_041	CC	UPLAND	208	A	COMPASS	_Dec2021	5.66	ng/uL
COMPASS_Dec2021_042	CC	UPLAND	209	A	COMPASS	_Dec2021	59.3	ng/uL
COMPASS_Dec2021_043	CC	TRANSITION	211	A	COMPASS	_Dec2021	28.3	ng/uL
COMPASS_Dec2021_044	CC	TRANSITION	212	A	COMPASS	_Dec2021	40.2	ng/uL
COMPASS_Dec2021_045	CC	TRANSITION	213	A	COMPASS	_Dec2021	27.4	ng/uL
COMPASS_Dec2021_046	CC	TRANSITION	214	A	COMPASS	_Dec2021	20.2	ng/uL
COMPASS_Dec2021_047	CC	TRANSITION	215	A	COMPASS	_Dec2021	13.8	ng/uL
COMPASS_Dec2021_048	CC	TRANSITION	216	A	COMPASS	_Dec2021	23.9	ng/uL
COMPASS_Dec2021_049	CC	TRANSITION	217	A	COMPASS	_Dec2021	24.2	ng/uL
COMPASS_Dec2021_050	CC	TRANSITION	218	A	COMPASS	_Dec2021	31.6	ng/uL
COMPASS_Dec2021_051	CC	TRANSITION	219	A	COMPASS	_Dec2021	41.1	ng/uL
COMPASS_Dec2021_052	CC	WC	W1	A	COMPASS	_Dec2021	8.14	ng/uL
COMPASS_Dec2021_053	CC	WC	W2	A	COMPASS	_Dec2021	12.3	ng/uL
COMPASS_Dec2021_054	CC	WC	W3	A	COMPASS	_Dec2021	20	ng/uL
COMPASS_Dec2021_055	CC	WC	W4	A	COMPASS	_Dec2021	12.3	ng/uL
COMPASS_Dec2021_056	CC	WC	W5	A	COMPASS	_Dec2021	1.48	ng/uL
COMPASS_Dec2021_057	CC	WC	W6	A	COMPASS	_Dec2021	4.25	ng/uL
COMPASS_Dec2021_058	CC	WC	W7	A	COMPASS	_Dec2021	11.8	ng/uL
COMPASS_Dec2021_059	CC	WC	W8	A	COMPASS	_Dec2021	18.2	ng/uL
COMPASS_Dec2021_060	CC	WC	W9	A	COMPASS	_Dec2021	21.3	ng/uL
COMPASS_Dec2021_061	OWC	UPLAND	101	A	COMPASS	_Dec2021	23.4	ng/uL
COMPASS_Dec2021_062	OWC	UPLAND	102	A	COMPASS	_Dec2021	15.6	ng/uL
COMPASS_Dec2021_063	OWC	UPLAND	103	A	COMPASS	_Dec2021	31.4	ng/uL
COMPASS_Dec2021_064	OWC	UPLAND	104	A	COMPASS	_Dec2021	33.9	ng/uL
COMPASS_Dec2021_065	OWC	UPLAND	105	A	COMPASS	_Dec2021	12.5	ng/uL
COMPASS_Dec2021_066	OWC	UPLAND	106	A	COMPASS	_Dec2021	46.6	ng/uL
COMPASS_Dec2021_067	OWC	UPLAND	107	A	COMPASS	_Dec2021	23.9	ng/uL
COMPASS_Dec2021_068	OWC	UPLAND	108	A	COMPASS	_Dec2021	90.8	ng/uL
COMPASS_Dec2021_069	OWC	UPLAND	109	A	COMPASS	_Dec2021	21.3	ng/uL
COMPASS_Dec2021_070	OWC	transition	120	A	COMPASS	_Dec2021	12.2	ng/uL
COMPASS_Dec2021_071	OWC	transition	121	A	COMPASS	_Dec2021	48.3	ng/uL
COMPASS_Dec2021_072	OWC	transition	122	A	COMPASS	_Dec2021	38.7	ng/uL
COMPASS_Dec2021_073	OWC	transition	123	A	COMPASS	_Dec2021	29.2	ng/uL
COMPASS_Dec2021_074	OWC	transition	124	A	COMPASS	_Dec2021	46.7	ng/uL
COMPASS_Dec2021_075	OWC	transition	125	A	COMPASS	_Dec2021	19.4	ng/uL
COMPASS_Dec2021_076	OWC	transition	126	A	COMPASS	_Dec2021	21.9	ng/uL
COMPASS_Dec2021_077	OWC	transition	127	A	COMPASS	_Dec2021	2.15	ng/uL
COMPASS_Dec2021_078	OWC	transition	128	A	COMPASS	_Dec2021	18.8	ng/uL
COMPASS_Dec2021_079	OWC	WTE	W1	A	COMPASS	_Dec2021	32.7	ng/uL
COMPASS_Dec2021_080	OWC	WTE	W2	A	COMPASS	_Dec2021	34.6	ng/uL
COMPASS_Dec2021_081	OWC	WTE	W3	A	COMPASS	_Dec2021	49.2	ng/uL
COMPASS_Dec2021_082	OWC	WTE	W4	A	COMPASS	_Dec2021	20.2	ng/uL
COMPASS_Dec2021_083	OWC	WTE	W5	A	COMPASS	_Dec2021	40.9	ng/uL
COMPASS_Dec2021_084	OWC	WTE	W6	A	COMPASS	_Dec2021	20.5	ng/uL
COMPASS_Dec2021_085	OWC	WTE	W7	A	COMPASS	_Dec2021	38.7	ng/uL
COMPASS_Dec2021_086	OWC	WTE	W8	A	COMPASS	_Dec2021	39	ng/uL
COMPASS_Dec2021_087	OWC	WTE	W9	A	COMPASS	_Dec2021	37.9	ng/uL

## Sheet: Table4 PERMANOVA for bact comm.
All regions (199 samples)
Permutation: free
Number of permutations: 999
									Significant codes
Terms added sequentially (first to last)
									0	‘***’
		Df	SumsOfSqs	MeanSqs	F.Model	R2	Pr(>F)		0.001	‘**’
	region	1	11.994	11.994	60.867	0.15072	0.001	***	0.01	‘*’
	site	4	8.39	2.0975	10.644	0.10543	0.001	***	0.05	‘.’
	transect	2	7.557	3.7785	19.175	0.09496	0.001	***
	region:transect	2	5.785	2.8924	14.678	0.07269	0.001	***
	site:transect	8	10.187	1.2734	6.462	0.12801	0.001	***
	Residuals	181	35.666	0.1971	0.44819
	Total	198	79.579	1
Chesapeake (117 samples)
Permutation test for adonis under reduced model
Terms added sequentially (first to last)
Permutation: free
Number of permutations: 999
		Df	SumOfSqs	R2	F	Pr(>F)
	site	2	6.21	0.13491	13.509	0.001	***
	transect	2	7.698	0.16722	16.7453	0.001	***
	site:transect	4	7.302	0.15861	7.9413	0.001	***
	Residual	108	24.825	0.53926
	Total	116	46.035	1
Erie (82 samples)
Permutation test for adonis under reduced model
Terms added sequentially (first to last)
Permutation: free
Number of permutations: 999
		Df	SumOfSqs	R2	F	Pr(>F)
	site	2	2.1796	0.10114	7.3382	0.001	***
	transect	2	5.6437	0.26189	19.0007	0.001	***
	site:transect	4	2.8853	0.13389	4.8569	0.001	***
	Residual	73	10.8414	0.50308
	Total	81	21.5499

## Sheet: Table5 indicator_species_top
OTU	s.upland	s.transition	s.wetland	index	stat	p.value	Kingdom	Phylum	Class	Order	Family	Genus	Species	Confidence	indicator_type		Region
cbc4b67720afd6d5f7cbd9acf080ae59	1	0	0	1	0.33854	0.0360882	d__Bacteria	p__Proteobacteria	c__Alphaproteobacteria	o__Elsterales	f__uncultured	g__uncultured	s__uncultured_forest	0.997053	upland_indicator		CB
c6f96c0b79d9a6b82fb53a5518bce977	0	0	1	3	0.395109	0.0135306	d__Bacteria	p__Proteobacteria	c__Alphaproteobacteria	o__Rhizobiales	f__Xanthobacteraceae	g__uncultured		0.756279	wetland_indicator		CB
6a649199c3e247fe925e7ebee2ddbeb5	0	1	0	2	0.379862	0.0135306	d__Bacteria	p__Proteobacteria	c__Gammaproteobacteria	o__Burkholderiales	f__Gallionellaceae			0.885606	transition_indicator		CB
9df7db541feb90727732b36f3d94a2e9	1	0	0	1	0.444607	0.0135306	d__Bacteria	p__Proteobacteria	c__Gammaproteobacteria	o__Gammaproteobacteria_Incertae_Sedis	f__Unknown_Family	g__Acidibacter	s__uncultured_gamma	0.995282	upland_indicator		CB
22ece61588bdd1f420fc8909e7a7344c	1	0	0	1	0.514245	0.0135306	d__Bacteria	p__Proteobacteria	c__Gammaproteobacteria	o__Gammaproteobacteria_Incertae_Sedis	f__Unknown_Family	g__Acidibacter		0.999907	upland_indicator		CB
4c465977c0756dba4e7622a270b46737	0	0	1	3	0.832265	0.0135306	d__Bacteria	p__Proteobacteria	c__Gammaproteobacteria	o__B2M28	f__B2M28	g__B2M28	s__uncultured_gamma	0.983486	wetland_indicator		CB
db5845126f0911a9cbbb4933789b16ff	0	0	1	3	0.712924	0.0135306	d__Bacteria	p__Desulfobacterota	c__Desulfobacteria	o__Desulfobacterales	f__Desulfosarcinaceae	g__Sva0081_sediment_group	s__uncultured_delta	0.951929	wetland_indicator		CB
2b4192406a2f4293cfc321cb742c8adc	0	0	1	3	0.333075	0.0135306	d__Bacteria	p__Bacteroidota	c__Bacteroidia	o__Flavobacteriales	f__Flavobacteriaceae	g__Flavobacterium		0.999968	wetland_indicator		CB
60bf3014a98a7aa1672ddf5abb14f8d0	1	0	0	1	0.378438	0.0135306	d__Bacteria	p__Actinobacteriota	c__Actinobacteria	o__Frankiales	f__Acidothermaceae	g__Acidothermus	s__uncultured_bacterium	0.89861	upland_indicator		CB
b5d49294b2ff467ac47bd4354403f548	1	0	0	1	0.440224	0.0135306	d__Bacteria	p__Actinobacteriota	c__Actinobacteria	o__Frankiales	f__Acidothermaceae	g__Acidothermus		0.999804	upland_indicator		CB
3b38999bdbf762d48005d1e4f7a5de40	1	0	0	1	0.442947	0.0135306	d__Bacteria	p__Actinobacteriota	c__Actinobacteria	o__Corynebacteriales	f__Mycobacteriaceae	g__Mycobacterium		0.999997	upland_indicator		CB
a6104c60a0ed433309ebc923a574a53f	1	0	0	1	0.382614	0.0135306	d__Bacteria	p__Acidobacteriota	c__Acidobacteriae	o__Acidobacteriales	f__Acidobacteriaceae_(Subgroup_1)	g__Occallatibacter		0.98224	upland_indicator		CB
2f6497207b8978445e86b2c076c4f625	1	0	0	1	0.307442	0.0220141	d__Bacteria	p__Acidobacteriota	c__Acidobacteriae	o__Subgroup_2	f__Subgroup_2	g__Subgroup_2	s__uncultured_forest	0.727807	upland_indicator		CB
6e497bab54208cc3c3e4b06b3dbc38ff	1	0	0	1	0.465348	0.0135306	d__Bacteria	p__Acidobacteriota	c__Acidobacteriae	o__Subgroup_2	f__Subgroup_2	g__Subgroup_2	s__uncultured_forest	0.857454	upland_indicator		CB
b0546a8c6a38415c52d2dc916319d3fd	1	0	0	1	0.291152	0.0220141	d__Bacteria	p__Verrucomicrobiota	c__Verrucomicrobiae	o__Chthoniobacterales	f__Chthoniobacteraceae	g__Candidatus_Udaeobacter		0.999999	upland_indicator		CB
6815e97e4507cd8213e511180287e45e	1	0	0	1	0.425747	0.0135306	d__Bacteria	p__Verrucomicrobiota	c__Verrucomicrobiae	o__Pedosphaerales	f__Pedosphaeraceae	g__uncultured	s__uncultured_bacterium	0.957346	upland_indicator		CB
9bf9b3ff992ba30e0482f9371fd09d88	1	0	0	1	0.340996	0.0135306	d__Bacteria	p__Verrucomicrobiota	c__Verrucomicrobiae	o__Pedosphaerales	f__Pedosphaeraceae	g__uncultured		0.999976	upland_indicator		CB
1f1bc8a85d0b949fda501a7f73be7eb2	1	0	0	1	0.403687	0.0135306	d__Bacteria	p__Verrucomicrobiota	c__Verrucomicrobiae	o__Pedosphaerales	f__Pedosphaeraceae	g__uncultured	s__uncultured_bacterium	0.75266	upland_indicator		CB
722ca2f7dd4cfcfd70770de0b04e21bf	1	0	0	1	0.499673	0.0135306	d__Bacteria	p__Verrucomicrobiota	c__Verrucomicrobiae	o__Pedosphaerales	f__Pedosphaeraceae	g__uncultured	s__uncultured_bacterium	0.703773	upland_indicator		CB
b133a8860af553a81704f608ce5e11d2	1	0	0	1	0.292252	0.0290167	d__Bacteria	p__Verrucomicrobiota	c__Verrucomicrobiae	o__Pedosphaerales	f__Pedosphaeraceae	g__uncultured	s__uncultured_bacterium	0.985483	upland_indicator		CB
5b2529faa44a3679b887ecd91b6b4149	1	0	0	1	0.640282	0.0138576	d__Bacteria	p__Chloroflexi	c__KD4-96	o__KD4-96	f__KD4-96	g__KD4-96		1	upland_indicator		WLE
c39e15de7f8295ecfed0969cd53b2126	1	0	0	1	0.679231	0.0138576	d__Bacteria	p__Chloroflexi	c__KD4-96	o__KD4-96	f__KD4-96	g__KD4-96		1	upland_indicator		WLE
ad4cba5280fb47cbebea01e7031af61c	1	0	0	1	0.352146	0.0399627	d__Bacteria	p__Firmicutes	c__Bacilli	o__Bacillales	f__Bacillaceae	g__Bacillus		0.874077	upland_indicator		WLE
26005dfb7ad2e8cdbb139846af329663	1	0	0	1	0.410618	0.0319613	d__Bacteria	p__Firmicutes	c__Bacilli	o__Bacillales	f__Bacillaceae	g__Bacillus		0.917467	upland_indicator		WLE
b32c31cdf2e8499f2dcf74dc1dca50df	1	0	0	1	0.597808	0.0138576	d__Bacteria	p__Actinobacteriota	c__Thermoleophilia	o__Solirubrobacterales	f__67-14	g__67-14	s__metagenome	0.832915	upland_indicator		WLE
2996566478303b8efa53d47d6502aa49	1	0	0	1	0.52283	0.0138576	d__Bacteria	p__Actinobacteriota	c__Thermoleophilia	o__Gaiellales	f__uncultured	g__uncultured	s__uncultured_Rubrobacterales	0.871281	upland_indicator		WLE
86e14dd85367bf944f87fb172a7697ea	1	0	0	1	0.460244	0.0138576	d__Bacteria	p__Actinobacteriota	c__Thermoleophilia	o__Gaiellales	f__uncultured	g__uncultured		0.864002	upland_indicator		WLE
3872f985f67cbd4663c3696418de8e7e	1	0	0	1	0.56069	0.0138576	d__Bacteria	p__Actinobacteriota	c__Thermoleophilia	o__Gaiellales	f__uncultured	g__uncultured		0.998443	upland_indicator		WLE
4f8024db35d41ab2263350fbabd2006a	1	0	0	1	0.506379	0.0138576	d__Bacteria	p__Actinobacteriota	c__Thermoleophilia	o__Gaiellales	f__Gaiellaceae	g__Gaiella		0.996391	upland_indicator		WLE
9ffeedb528881480eb4ad6cc5b664492	0	0	1	3	0.751965	0.0138576	d__Bacteria	p__Proteobacteria	c__Alphaproteobacteria	o__Rhizobiales	f__Beijerinckiaceae	g__Methylocystis		0.858476	wetland_indicator		WLE
c63a29416a7eabd7ff67a49489118771	1	0	0	1	0.4616	0.0138576	d__Bacteria	p__Proteobacteria	c__Alphaproteobacteria	o__Rhizobiales	f__Xanthobacteraceae	g__Pseudolabrys	s__uncultured_bacterium	0.711159	upland_indicator		WLE
90aca794c7e30b8a77e87f13ffc9a5cc	1	0	0	1	0.390082	0.0319613	d__Bacteria	p__Proteobacteria	c__Alphaproteobacteria	o__Rhizobiales	f__Xanthobacteraceae	g__uncultured		0.811934	upland_indicator		WLE
59aca3465b3ff57d042c7d8a6109a4de	0	0	1	3	0.633203	0.0138576	d__Bacteria	p__Proteobacteria	c__Gammaproteobacteria	o__Steroidobacterales	f__Steroidobacteraceae	g__uncultured		0.999988	wetland_indicator		WLE
868928312ea5a5b0d2383ad081df9bd4	0	0	1	3	0.662505	0.0138576	d__Bacteria	p__Proteobacteria	c__Gammaproteobacteria	o__Methylococcales	f__Methylomonadaceae	g__Crenothrix		0.87418	wetland_indicator		WLE
324792d80a7bdee8e81e5887b4504842	0	1	0	2	0.358666	0.0399627	d__Bacteria	p__Myxococcota	c__bacteriap25	o__bacteriap25	f__bacteriap25	g__bacteriap25	s__uncultured_soil	0.737014	transition_indicator		WLE
74a26e97b02fcab82b0d346de4920f75	1	0	0	1	0.681201	0.0138576	d__Bacteria	p__Actinobacteriota	c__Actinobacteria	o__Corynebacteriales	f__Mycobacteriaceae	g__Mycobacterium		0.999999	upland_indicator		WLE
b0546a8c6a38415c52d2dc916319d3fd	1	0	0	1	0.475003	0.0234188	d__Bacteria	p__Verrucomicrobiota	c__Verrucomicrobiae	o__Chthoniobacterales	f__Chthoniobacteraceae	g__Candidatus_Udaeobacter		0.999999	upland_indicator		WLE
6849c8bddac67d506969ad93d9b61c57	0	1	0	2	0.422129	0.0138576	d__Bacteria	p__Verrucomicrobiota	c__Verrucomicrobiae	o__Chthoniobacterales	f__Xiphinematobacteraceae	g__Candidatus_Xiphinematobacter	s__metagenome	0.971157	transition_indicator		WLE
b72d2815103feb19f37f2521dac55754	0	1	0	2	0.410552	0.0138576	d__Bacteria	p__Verrucomicrobiota	c__Verrucomicrobiae	o__Chthoniobacterales	f__Xiphinematobacteraceae	g__Candidatus_Xiphinematobacter	s__uncultured_bacterium	0.97563	transition_indicator		WLE
9c23c8201866799f614a01493a6c03ba	0	0	1	3	0.716443	0.0138576	d__Bacteria	p__Acidobacteriota	c__Vicinamibacteria	o__Vicinamibacterales	f__uncultured	g__uncultured	s__uncultured_bacterium	0.99814	wetland_indicator		WLE

## Sheet: Table6 network_stats
	OTU	Module	Kingdom	Phylum	Class.x	Order	Family	Genus	Species	Confidence	OTUID	formula	C	H	O	N	S	P	Class.y	Class_detailed	AImod	NOSC	HC	OC	DBE_AI	DBE	DBE_C	r_value	Degree	Closeness	Eigen	Betweenness	Hub_Score	transect	region
1	1975f0f2b6531e29f1c84e99f1b51ef8	ME11	d__Bacteria	p__Actinobacteriota	c__Actinobacteria	o__Frankiales	f__Acidothermaceae	g__Acidothermus		0.999788	1975f0f2b6531e29f1c84e99f1b51ef8	NA	NA	NA	NA	NA	NA	NA	NA	NA	NA	NA	NA	NA	NA	NA	NA	0.500365	2	1	0	0	0	upland	Chesapeake Bay
2	db31a004bd933d6cc2487fd5110958be	ME2	d__Bacteria	p__Proteobacteria	c__Alphaproteobacteria	o__Rhizobiales	f__Beijerinckiaceae	g__Roseiarcus	s__uncultured_bacterium	0.947761	db31a004bd933d6cc2487fd5110958be	NA	NA	NA	NA	NA	NA	NA	NA	NA	NA	NA	NA	NA	NA	NA	NA	0.346598	4	0.111111	0.707107	8	0.633975	upland	Chesapeake Bay
3	90aca794c7e30b8a77e87f13ffc9a5cc	ME28	d__Bacteria	p__Proteobacteria	c__Alphaproteobacteria	o__Rhizobiales	f__Xanthobacteraceae	g__uncultured		0.811934	90aca794c7e30b8a77e87f13ffc9a5cc	NA	NA	NA	NA	NA	NA	NA	NA	NA	NA	NA	NA	NA	NA	NA	NA	0.428389	2	0.333333	0	0	1.72859916977196e-17	upland	Chesapeake Bay
4	C29H36O13	ME28	NA	NA	NA	NA	NA	NA	NA	NA	NA	C29H36O13	29	36	13	0	0	0	unsaturated/lignin	unsaturated/lignin	0.2444	-0.3448	1.24	0.45	-1	12	-0.0345	0.676385	4	0.166667	0.765367	6	0.585786	upland	Chesapeake Bay
5	C19H22O12	ME2	NA	NA	NA	NA	NA	NA	NA	NA	NA	C19H22O12	19	22	12	0	0	0	unsaturated/lignin	unsaturated/lignin	0.2308	0.1053	1.16	0.63	-3	9	-0.1579	0.547638	2	0.0769231	0.366025	0	0.366025	upland	Chesapeake Bay
6	C20H22O14	ME11	NA	NA	NA	NA	NA	NA	NA	NA	NA	C20H22O14	20	22	14	0	0	0	unsaturated/lignin	unsaturated/lignin	0.2308	0.3	1.1	0.7	-4	10	-0.2	0.365245	NA	NA	NA	NA	NA	upland	Chesapeake Bay
7	C17H20O13	ME28	NA	NA	NA	NA	NA	NA	NA	NA	NA	C17H20O13	17	20	13	0	0	0	unsaturated/lignin	unsaturated/lignin	0.1429	0.3529	1.18	0.76	-5	8	-0.2941	0.592765	2	0.125	0.541196	0	0.414214	upland	Chesapeake Bay
8	C20H14O15	ME2	NA	NA	NA	NA	NA	NA	NA	NA	NA	C20H14O15	20	14	15	0	0	0	aromatic	aromatic	0.52	0.8	0.7	0.75	-1	14	-0.05	0.376983	2	0.0769231	0.366025	0	0.366025	upland	Chesapeake Bay
9	C19H14O12	ME2	NA	NA	NA	NA	NA	NA	NA	NA	NA	C19H14O12	19	14	12	0	0	0	aromatic	aromatic	0.5385	0.5263	0.74	0.63	1	13	0.0526	0.623897	2	1	0	0	9.71646681715523e-17	upland	Chesapeake Bay
10	C21H18O13	ME2	NA	NA	NA	NA	NA	NA	NA	NA	NA	C21H18O13	21	18	13	0	0	0	unsaturated/lignin	unsaturated/lignin	0.4483	0.381	0.86	0.62	0	13	0	0.417656	2	0.333333	2.70228912307556e-16	0	5.85208173850078e-17	upland	Chesapeake Bay
11	C19H18O7	ME28	NA	NA	NA	NA	NA	NA	NA	NA	NA	C19H18O7	19	18	7	0	0	0	unsaturated/lignin	unsaturated/lignin	0.4839	-0.2105	0.95	0.37	4	11	0.2105	0.636011	4	0.5	0	2	3.45719833954392e-17	upland	Chesapeake Bay
12	C19H14O10	ME2	NA	NA	NA	NA	NA	NA	NA	NA	NA	C19H14O10	19	14	10	0	0	0	aromatic	aromatic	0.5714	0.3158	0.74	0.53	3	13	0.1579	0.482234	NA	NA	NA	NA	NA	upland	Chesapeake Bay
13	C19H20O11	ME2	NA	NA	NA	NA	NA	NA	NA	NA	NA	C19H20O11	19	20	11	0	0	0	unsaturated/lignin	unsaturated/lignin	0.3333	0.1053	1.05	0.58	-1	10	-0.0526	0.551543	4	0.5	2.48931684953888e-16	2	1.17041634770016e-16	upland	Chesapeake Bay
14	C24H16O14	ME2	NA	NA	NA	NA	NA	NA	NA	NA	NA	C24H16O14	24	16	14	0	0	0	aromatic	aromatic	0.5882	0.5	0.67	0.58	3	17	0.125	0.714537	6	0.142857	1	16	1	upland	Chesapeake Bay
15	C24H20O15	ME2	NA	NA	NA	NA	NA	NA	NA	NA	NA	C24H20O15	24	20	15	0	0	0	unsaturated/lignin	unsaturated/lignin	0.4545	0.4167	0.83	0.62	0	15	0	0.471975	NA	NA	NA	NA	NA	upland	Chesapeake Bay
16	C23H18O15	ME28	NA	NA	NA	NA	NA	NA	NA	NA	NA	C23H18O15	23	18	15	0	0	0	unsaturated/lignin	unsaturated/lignin	0.4839	0.5217	0.78	0.65	0	15	0	0.474972	2	0.333333	0	0	1.72859916977196e-17	upland	Chesapeake Bay
17	C20H12O14	ME2	NA	NA	NA	NA	NA	NA	NA	NA	NA	C20H12O14	20	12	14	0	0	0	aromatic	aromatic	0.6154	0.8	0.6	0.7	1	15	0.05	0.609672	4	0.111111	0.707107	8	0.633975	upland	Chesapeake Bay
18	C22H14O15	ME11	NA	NA	NA	NA	NA	NA	NA	NA	NA	C22H14O15	22	14	15	0	0	0	aromatic	aromatic	0.5862	0.7273	0.64	0.68	1	16	0.0455	0.668987	2	1	0	0	0	upland	Chesapeake Bay
19	C27H30O11	ME2	NA	NA	NA	NA	NA	NA	NA	NA	NA	C27H30O11	27	30	11	0	0	0	unsaturated/lignin	unsaturated/lignin	0.3488	-0.2963	1.11	0.41	2	13	0.0741	0.389384	NA	NA	NA	NA	NA	upland	Chesapeake Bay
20	C23H20O11	ME28	NA	NA	NA	NA	NA	NA	NA	NA	NA	C23H20O11	23	20	11	0	0	0	unsaturated/lignin	unsaturated/lignin	0.4857	0.087	0.87	0.48	3	14	0.1304	0.597593	2	0.111111	0.414214	0	0.414214	upland	Chesapeake Bay
21	C24H24O10	ME28	NA	NA	NA	NA	NA	NA	NA	NA	NA	C24H24O10	24	24	10	0	0	0	unsaturated/lignin	unsaturated/lignin	0.4211	-0.1667	1	0.42	3	13	0.125	0.685674	6	0.2	1	10	1	upland	Chesapeake Bay
22	C24H22O10	ME11	NA	NA	NA	NA	NA	NA	NA	NA	NA	C24H22O10	24	22	10	0	0	0	unsaturated/lignin	unsaturated/lignin	0.4737	-0.0833	0.92	0.42	4	14	0.1667	0.524221	2	0.333333	0.707107	0	0.5	upland	Chesapeake Bay
23	C25H24O11	ME2	NA	NA	NA	NA	NA	NA	NA	NA	NA	C25H24O11	25	24	11	0	0	0	unsaturated/lignin	unsaturated/lignin	0.4359	-0.08	0.96	0.44	3	14	0.12	0.367184	2	1	0	0	9.71646681715523e-17	upland	Chesapeake Bay
24	C23H22O13	ME28	NA	NA	NA	NA	NA	NA	NA	NA	NA	C23H22O13	23	22	13	0	0	0	unsaturated/lignin	unsaturated/lignin	0.3939	0.1739	0.96	0.57	0	13	0	0.44157	2	0.125	0.541196	0	0.414214	upland	Chesapeake Bay
25	C25H22O15	ME11	NA	NA	NA	NA	NA	NA	NA	NA	NA	C25H22O15	25	22	15	0	0	0	unsaturated/lignin	unsaturated/lignin	0.4286	0.32	0.88	0.6	0	15	0	0.680387	4	0.5	1	2	1	upland	Chesapeake Bay
26	C27H20O16	ME11	NA	NA	NA	NA	NA	NA	NA	NA	NA	C27H20O16	27	20	16	0	0	0	aromatic	aromatic	0.5263	0.4444	0.74	0.59	2	18	0.0741	0.559462	NA	NA	NA	NA	NA	upland	Chesapeake Bay
27	C27H34O12	ME2	NA	NA	NA	NA	NA	NA	NA	NA	NA	C27H34O12	27	34	12	0	0	0	unsaturated/lignin	unsaturated/lignin	0.2381	-0.3704	1.26	0.44	-1	11	-0.037	0.416136	2	0.0909091	0.517638	0	0.464102	upland	Chesapeake Bay
28	C22H28O8	ME11	NA	NA	NA	NA	NA	NA	NA	NA	NA	C22H28O8	22	28	8	0	0	0	unsaturated/lignin	unsaturated/lignin	0.2778	-0.5455	1.27	0.36	1	9	0.0455	0.492425	NA	NA	NA	NA	NA	upland	Chesapeake Bay
29	C23H28O8	ME2	NA	NA	NA	NA	NA	NA	NA	NA	NA	C23H28O8	23	28	8	0	0	0	unsaturated/lignin	unsaturated/lignin	0.3158	-0.5217	1.22	0.35	2	10	0.087	0.55001	2	0.333333	3.26541035440113e-16	0	5.85208173850078e-17	upland	Chesapeake Bay
30	C22H26O10	ME11	NA	NA	NA	NA	NA	NA	NA	NA	NA	C22H26O10	22	26	10	0	0	0	unsaturated/lignin	unsaturated/lignin	0.2941	-0.2727	1.18	0.45	0	10	0	0.50654	2	0.333333	0.707107	0	0.5	upland	Chesapeake Bay
31	C22H30O7	ME11	NA	NA	NA	NA	NA	NA	NA	NA	NA	C22H30O7	22	30	7	0	0	0	unsaturated/lignin	unsaturated/lignin	0.2432	-0.7273	1.36	0.32	1	8	0.0455	0.535022	NA	NA	NA	NA	NA	upland	Chesapeake Bay
32	C20H20O7	ME11	NA	NA	NA	NA	NA	NA	NA	NA	NA	C20H20O7	20	20	7	0	0	0	unsaturated/lignin	unsaturated/lignin	0.4545	-0.3	1	0.35	4	11	0.2	0.487239	NA	NA	NA	NA	NA	upland	Chesapeake Bay
33	db5845126f0911a9cbbb4933789b16ff	ME7	d__Bacteria	p__Desulfobacterota	c__Desulfobacteria	o__Desulfobacterales	f__Desulfosarcinaceae	g__Sva0081_sediment_group	s__uncultured_delta	0.951929	db5845126f0911a9cbbb4933789b16ff	NA	NA	NA	NA	NA	NA	NA	NA	NA	NA	NA	NA	NA	NA	NA	NA	0.603183	4	0.0454545	0.348869	0	0.348869	wetland	Chesapeake Bay
34	9ea61ecc828bc101ec6deb7631e28394	ME8	d__Bacteria	p__Desulfobacterota	c__Desulfobacteria	o__Desulfobacterales	f__Desulfosarcinaceae	g__uncultured		0.996295	9ea61ecc828bc101ec6deb7631e28394	NA	NA	NA	NA	NA	NA	NA	NA	NA	NA	NA	NA	NA	NA	NA	NA	0.709115	14	0.0769231	0.93062	29.4667	0.93062	wetland	Chesapeake Bay
35	6c89a420739b7b25f307b4e767f17bda	ME5	d__Bacteria	p__Planctomycetota	c__Planctomycetes	o__Pirellulales	f__Pirellulaceae	g__uncultured	s__uncultured_Planctomycetaceae	0.768309	6c89a420739b7b25f307b4e767f17bda	NA	NA	NA	NA	NA	NA	NA	NA	NA	NA	NA	NA	NA	NA	NA	NA	0.657577	16	0.0666667	0.817095	6.63333	0.817095	wetland	Chesapeake Bay
36	8aaaa8d82e84f0578c2ed71c52346da9	ME11	d__Bacteria	p__Chloroflexi	c__KD4-96	o__KD4-96	f__KD4-96	g__KD4-96		1	8aaaa8d82e84f0578c2ed71c52346da9	NA	NA	NA	NA	NA	NA	NA	NA	NA	NA	NA	NA	NA	NA	NA	NA	0.533636	6	0.0625	0.536798	0.666667	0.536798	wetland	Chesapeake Bay
37	bd00923090f605502a3e0e11e22c4c5c	ME11	d__Bacteria	p__Chloroflexi	c__Anaerolineae	o__Anaerolineales	f__Anaerolineaceae	g__uncultured		0.999933	bd00923090f605502a3e0e11e22c4c5c	NA	NA	NA	NA	NA	NA	NA	NA	NA	NA	NA	NA	NA	NA	NA	NA	0.735891	14	0.0909091	1	35	1	wetland	Chesapeake Bay
38	4b5648c8630f90b170d9e716829ec119	ME30	d__Bacteria	p__Actinobacteriota	c__Thermoleophilia	o__Solirubrobacterales	f__67-14	g__67-14	s__metagenome	0.976502	4b5648c8630f90b170d9e716829ec119	NA	NA	NA	NA	NA	NA	NA	NA	NA	NA	NA	NA	NA	NA	NA	NA	0.469385	NA	NA	NA	NA	NA	wetland	Chesapeake Bay
39	875c07a6d41e92070daf1312f4157e49	ME26	d__Bacteria	p__Bacteroidota	c__Ignavibacteria	o__Ignavibacteriales	f__Ignavibacteriaceae	g__Ignavibacterium	s__uncultured_bacterium	0.70091	875c07a6d41e92070daf1312f4157e49	NA	NA	NA	NA	NA	NA	NA	NA	NA	NA	NA	NA	NA	NA	NA	NA	0.680482	4	0.166667	0.601793	0	0.601793	wetland	Chesapeake Bay
40	1a63d0227aefde88a14c390b7d799023	ME17	d__Bacteria	p__Proteobacteria	c__Alphaproteobacteria	o__Rhizobiales	f__Xanthobacteraceae			0.999623	1a63d0227aefde88a14c390b7d799023	NA	NA	NA	NA	NA	NA	NA	NA	NA	NA	NA	NA	NA	NA	NA	NA	0.499093	8	0.1	0.690262	0.666667	0.690262	wetland	Chesapeake Bay
41	1b44387bd32a0a5d9c7669007ffc57ed	ME5	d__Bacteria	p__Proteobacteria	c__Alphaproteobacteria	o__Rhizobiales	f__Xanthobacteraceae	g__Pseudolabrys		0.868365	1b44387bd32a0a5d9c7669007ffc57ed	NA	NA	NA	NA	NA	NA	NA	NA	NA	NA	NA	NA	NA	NA	NA	NA	0.707644	18	0.0769231	0.945543	8.66667	0.945543	wetland	Chesapeake Bay
42	3848c62a85b8fba27e239e3d6710bb76	ME2	d__Bacteria	p__Proteobacteria	c__Alphaproteobacteria	o__Rhizobiales	f__Methyloligellaceae	g__Methyloceanibacter	s__uncultured_bacterium	0.97406	3848c62a85b8fba27e239e3d6710bb76	NA	NA	NA	NA	NA	NA	NA	NA	NA	NA	NA	NA	NA	NA	NA	NA	0.3417	4	0.030303	0.101427	2.2	0.101427	wetland	Chesapeake Bay
43	4c465977c0756dba4e7622a270b46737	ME3	d__Bacteria	p__Proteobacteria	c__Gammaproteobacteria	o__B2M28	f__B2M28	g__B2M28	s__uncultured_gamma	0.983486	4c465977c0756dba4e7622a270b46737	NA	NA	NA	NA	NA	NA	NA	NA	NA	NA	NA	NA	NA	NA	NA	NA	0.619029	10	0.05	0.640646	2.83333	0.640646	wetland	Chesapeake Bay
44	c2d9aff8fa9ad2531c4edb79846d5324	ME18	d__Bacteria	p__Proteobacteria	c__Gammaproteobacteria	o__Run-SP154	f__Run-SP154	g__Run-SP154	s__uncultured_bacterium	0.729322	c2d9aff8fa9ad2531c4edb79846d5324	NA	NA	NA	NA	NA	NA	NA	NA	NA	NA	NA	NA	NA	NA	NA	NA	0.712683	4	0.0769231	0.557442	0	0.557442	wetland	Chesapeake Bay
45	C18H20O12	ME17	NA	NA	NA	NA	NA	NA	NA	NA	NA	C18H20O12	18	20	12	0	0	0	unsaturated/lignin	unsaturated/lignin	0.25	0.2222	1.11	0.67	-3	9	-0.1667	0.909006	14	0.142857	1	8.33333	1	wetland	Chesapeake Bay
46	C18H20O13	ME17	NA	NA	NA	NA	NA	NA	NA	NA	NA	C18H20O13	18	20	13	0	0	0	unsaturated/lignin	unsaturated/lignin	0.2174	0.3333	1.11	0.72	-4	9	-0.2222	0.758468	14	0.142857	1	8.33333	1	wetland	Chesapeake Bay
47	C19H22O13	ME26	NA	NA	NA	NA	NA	NA	NA	NA	NA	C19H22O13	19	22	13	0	0	0	unsaturated/lignin	unsaturated/lignin	0.2	0.2105	1.16	0.68	-4	9	-0.2105	0.833343	8	0.25	1	2	1	wetland	Chesapeake Bay
48	C20H22O13	ME8	NA	NA	NA	NA	NA	NA	NA	NA	NA	C20H22O13	20	22	13	0	0	0	unsaturated/lignin	unsaturated/lignin	0.2593	0.2	1.1	0.65	-3	10	-0.15	0.633134	8	0.0625	0.748709	0.733333	0.748709	wetland	Chesapeake Bay
49	C21H24O13	ME5	NA	NA	NA	NA	NA	NA	NA	NA	NA	C21H24O13	21	24	13	0	0	0	unsaturated/lignin	unsaturated/lignin	0.2414	0.0952	1.14	0.62	-3	10	-0.1429	0.758996	16	0.0714286	0.862558	6.7	0.862558	wetland	Chesapeake Bay
50	C13H10O10	ME7	NA	NA	NA	NA	NA	NA	NA	NA	NA	C13H10O10	13	10	10	0	0	0	unsaturated/lignin	unsaturated/lignin	0.5	0.7692	0.77	0.77	-1	9	-0.0769	0.644745	4	0.0526316	0.479055	10	0.479055	wetland	Chesapeake Bay
51	C14H10O10	ME18	NA	NA	NA	NA	NA	NA	NA	NA	NA	C14H10O10	14	10	10	0	0	0	aromatic	aromatic	0.5556	0.7143	0.71	0.71	0	10	0	0.606547	8	0.0909091	0.829561	7	0.829561	wetland	Chesapeake Bay
52	C16H16O11	ME2	NA	NA	NA	NA	NA	NA	NA	NA	NA	C16H16O11	16	16	11	0	0	0	unsaturated/lignin	unsaturated/lignin	0.3333	0.375	1	0.69	-2	9	-0.125	0.545929	14	0.0416667	0.723978	0.8	0.723978	wetland	Chesapeake Bay
53	C15H14O11	ME5	NA	NA	NA	NA	NA	NA	NA	NA	NA	C15H14O11	15	14	11	0	0	0	unsaturated/lignin	unsaturated/lignin	0.3684	0.5333	0.93	0.73	-2	9	-0.1333	0.41906	4	0.0416667	0.208981	0	0.208981	wetland	Chesapeake Bay
54	C16H16O12	ME2	NA	NA	NA	NA	NA	NA	NA	NA	NA	C16H16O12	16	16	12	0	0	0	unsaturated/lignin	unsaturated/lignin	0.3	0.5	1	0.75	-3	9	-0.1875	0.473053	8	0.037037	0.368196	2.33333	0.368196	wetland	Chesapeake Bay
55	C20H16O14	ME8	NA	NA	NA	NA	NA	NA	NA	NA	NA	C20H16O14	20	16	14	0	0	0	unsaturated/lignin	unsaturated/lignin	0.4615	0.6	0.8	0.7	-1	13	-0.05	0.740927	14	0.0769231	1	20.2667	1	wetland	Chesapeake Bay
56	C21H18O14	ME11	NA	NA	NA	NA	NA	NA	NA	NA	NA	C21H18O14	21	18	14	0	0	0	unsaturated/lignin	unsaturated/lignin	0.4286	0.4762	0.86	0.67	-1	13	-0.0476	0.661244	8	0.0666667	0.738228	0.666667	0.738228	wetland	Chesapeake Bay
57	C16H12O12	ME2	NA	NA	NA	NA	NA	NA	NA	NA	NA	C16H12O12	16	12	12	0	0	0	unsaturated/lignin	unsaturated/lignin	0.5	0.75	0.75	0.75	-1	11	-0.0625	0.500134	8	0.0357143	0.312415	9.33333	0.312415	wetland	Chesapeake Bay
58	C18H16O12	ME5	NA	NA	NA	NA	NA	NA	NA	NA	NA	C18H16O12	18	16	12	0	0	0	unsaturated/lignin	unsaturated/lignin	0.4167	0.4444	0.89	0.67	-1	11	-0.0556	0.581971	10	0.0555556	0.579055	1.16667	0.579055	wetland	Chesapeake Bay
59	C18H16O13	ME8	NA	NA	NA	NA	NA	NA	NA	NA	NA	C18H16O13	18	16	13	0	0	0	unsaturated/lignin	unsaturated/lignin	0.3913	0.5556	0.89	0.72	-2	11	-0.1111	0.49944	4	0.047619	0.374743	0	0.374743	wetland	Chesapeake Bay
60	C20H18O13	ME5	NA	NA	NA	NA	NA	NA	NA	NA	NA	C20H18O13	20	18	13	0	0	0	unsaturated/lignin	unsaturated/lignin	0.4074	0.4	0.9	0.65	-1	12	-0.05	0.798532	20	0.0833333	1	14.8333	1	wetland	Chesapeake Bay
61	C19H14O12	ME5	NA	NA	NA	NA	NA	NA	NA	NA	NA	C19H14O12	19	14	12	0	0	0	aromatic	aromatic	0.5385	0.5263	0.74	0.63	1	13	0.0526	0.669374	14	0.0666667	0.732921	9.8	0.732921	wetland	Chesapeake Bay
62	C20H14O13	ME7	NA	NA	NA	NA	NA	NA	NA	NA	NA	C20H14O13	20	14	13	0	0	0	aromatic	aromatic	0.5556	0.6	0.7	0.65	1	14	0.05	0.5047	2	0.0384615	0.187345	0	0.187345	wetland	Chesapeake Bay
63	C21H16O13	ME3	NA	NA	NA	NA	NA	NA	NA	NA	NA	C21H16O13	21	16	13	0	0	0	aromatic	aromatic	0.5172	0.4762	0.76	0.62	1	14	0.0476	0.340732	10	0.047619	0.45435	4.01905	0.45435	wetland	Chesapeake Bay
64	C20H16O13	ME18	NA	NA	NA	NA	NA	NA	NA	NA	NA	C20H16O13	20	16	13	0	0	0	unsaturated/lignin	unsaturated/lignin	0.4815	0.5	0.8	0.65	0	13	0	0.52926	4	0.0588235	0.364307	0	0.364307	wetland	Chesapeake Bay
65	C21H18O13	ME17	NA	NA	NA	NA	NA	NA	NA	NA	NA	C21H18O13	21	18	13	0	0	0	unsaturated/lignin	unsaturated/lignin	0.4483	0.381	0.86	0.62	0	13	0	0.722397	10	0.111111	0.812036	2	0.812036	wetland	Chesapeake Bay
66	C17H10O10	ME7	NA	NA	NA	NA	NA	NA	NA	NA	NA	C17H10O10	17	10	10	0	0	0	condensed aromatic	condensed aromatic	0.6667	0.5882	0.59	0.59	3	13	0.1765	0.568419	6	0.0454545	0.8273	2.33333	0.8273	wetland	Chesapeake Bay
67	C16H12O7	ME8	NA	NA	NA	NA	NA	NA	NA	NA	NA	C16H12O7	16	12	7	0	0	0	aromatic	aromatic	0.6	0.125	0.75	0.44	4	11	0.25	0.61796	8	0.0588235	0.596209	5.06667	0.596209	wetland	Chesapeake Bay
68	C17H10O9	ME17	NA	NA	NA	NA	NA	NA	NA	NA	NA	C17H10O9	17	10	9	0	0	0	condensed aromatic	condensed aromatic	0.68	0.4706	0.59	0.53	4	13	0.2353	0.600268	8	0.1	0.690262	0.666667	0.690262	wetland	Chesapeake Bay
69	C15H8O8	ME3	NA	NA	NA	NA	NA	NA	NA	NA	NA	C15H8O8	15	8	8	0	0	0	condensed aromatic	condensed aromatic	0.7273	0.5333	0.53	0.53	4	12	0.2667	0.554051	8	0.0454545	0.404484	3.16667	0.404484	wetland	Chesapeake Bay
70	C14H8O9	ME3	NA	NA	NA	NA	NA	NA	NA	NA	NA	C14H8O9	14	8	9	0	0	0	condensed aromatic	condensed aromatic	0.6842	0.7143	0.57	0.64	2	11	0.1429	0.591503	12	0.0555556	0.617899	14.8714	0.617899	wetland	Chesapeake Bay
71	C18H18O10	ME30	NA	NA	NA	NA	NA	NA	NA	NA	NA	C18H18O10	18	18	10	0	0	0	unsaturated/lignin	unsaturated/lignin	0.3846	0.1111	1	0.56	0	10	0	0.715002	4	0.25	0.780776	0	0.780776	wetland	Chesapeake Bay
72	C17H16O11	ME3	NA	NA	NA	NA	NA	NA	NA	NA	NA	C17H16O11	17	16	11	0	0	0	unsaturated/lignin	unsaturated/lignin	0.3913	0.3529	0.94	0.65	-1	10	-0.0588	0.765014	18	0.0666667	1	30.2048	1	wetland	Chesapeake Bay
73	C18H18O11	ME2	NA	NA	NA	NA	NA	NA	NA	NA	NA	C18H18O11	18	18	11	0	0	0	unsaturated/lignin	unsaturated/lignin	0.36	0.2222	1	0.61	-1	10	-0.0556	0.607827	16	0.0454545	0.737495	8.6	0.737495	wetland	Chesapeake Bay
74	C20H18O10	ME18	NA	NA	NA	NA	NA	NA	NA	NA	NA	C20H18O10	20	18	10	0	0	0	unsaturated/lignin	unsaturated/lignin	0.4667	0.1	0.9	0.5	2	12	0.1	0.56783	6	0.0833333	0.59784	5	0.59784	wetland	Chesapeake Bay
75	C18H16O10	ME7	NA	NA	NA	NA	NA	NA	NA	NA	NA	C18H16O10	18	16	10	0	0	0	unsaturated/lignin	unsaturated/lignin	0.4615	0.2222	0.89	0.56	1	11	0.0556	0.674358	8	0.05	1	8.33333	1	wetland	Chesapeake Bay
76	C20H18O11	ME3	NA	NA	NA	NA	NA	NA	NA	NA	NA	C20H18O11	20	18	11	0	0	0	unsaturated/lignin	unsaturated/lignin	0.4483	0.2	0.9	0.55	1	12	0.05	0.65728	12	0.0555556	0.667743	13.8048	0.667743	wetland	Chesapeake Bay
77	C17H12O9	ME3	NA	NA	NA	NA	NA	NA	NA	NA	NA	C17H12O9	17	12	9	0	0	0	aromatic	aromatic	0.6	0.3529	0.71	0.53	3	12	0.1765	0.675714	12	0.0555556	0.727552	11.3238	0.727552	wetland	Chesapeake Bay
78	C17H16O8	ME2	NA	NA	NA	NA	NA	NA	NA	NA	NA	C17H16O8	17	16	8	0	0	0	unsaturated/lignin	unsaturated/lignin	0.4615	0	0.94	0.47	2	10	0.1176	0.54292	12	0.0416667	0.480447	18.0333	0.480447	wetland	Chesapeake Bay
79	C18H18O8	ME11	NA	NA	NA	NA	NA	NA	NA	NA	NA	C18H18O8	18	18	8	0	0	0	unsaturated/lignin	unsaturated/lignin	0.4286	-0.1111	1	0.44	2	10	0.1111	0.368313	2	0.04	0.0543432	0	0.0543432	wetland	Chesapeake Bay
80	C19H18O9	ME8	NA	NA	NA	NA	NA	NA	NA	NA	NA	C19H18O9	19	18	9	0	0	0	unsaturated/lignin	unsaturated/lignin	0.4483	0	0.95	0.47	2	11	0.1053	0.706408	10	0.0666667	0.812902	6.53333	0.812902	wetland	Chesapeake Bay
81	C19H12O10	ME3	NA	NA	NA	NA	NA	NA	NA	NA	NA	C19H12O10	19	12	10	0	0	0	aromatic	aromatic	0.6429	0.4211	0.63	0.53	4	14	0.2105	0.633335	12	0.05	0.741761	4.68571	0.741761	wetland	Chesapeake Bay
82	C20H14O10	ME7	NA	NA	NA	NA	NA	NA	NA	NA	NA	C20H14O10	20	14	10	0	0	0	aromatic	aromatic	0.6	0.3	0.7	0.5	4	14	0.2	0.499215	8	0.0526316	0.941114	12.6667	0.941114	wetland	Chesapeake Bay
83	C19H12O11	ME3	NA	NA	NA	NA	NA	NA	NA	NA	NA	C19H12O11	19	12	11	0	0	0	aromatic	aromatic	0.6296	0.5263	0.63	0.58	3	14	0.1579	0.332498	8	0.047619	0.526726	1.16667	0.526726	wetland	Chesapeake Bay
84	C21H16O11	ME11	NA	NA	NA	NA	NA	NA	NA	NA	NA	C21H16O11	21	16	11	0	0	0	aromatic	aromatic	0.5484	0.2857	0.76	0.52	3	14	0.1429	0.704933	8	0.0666667	0.638642	5.66667	0.638642	wetland	Chesapeake Bay
85	C22H18O11	ME2	NA	NA	NA	NA	NA	NA	NA	NA	NA	C22H18O11	22	18	11	0	0	0	aromatic	aromatic	0.5152	0.1818	0.82	0.5	3	14	0.1364	0.530351	8	0.037037	0.414179	0	0.414179	wetland	Chesapeake Bay
86	C18H12O9	ME17	NA	NA	NA	NA	NA	NA	NA	NA	NA	C18H12O9	18	12	9	0	0	0	aromatic	aromatic	0.6296	0.3333	0.67	0.5	4	13	0.2222	0.581911	6	0.0909091	0.576996	0	0.576996	wetland	Chesapeake Bay
87	C19H14O9	ME2	NA	NA	NA	NA	NA	NA	NA	NA	NA	C19H14O9	19	14	9	0	0	0	aromatic	aromatic	0.5862	0.2105	0.74	0.47	4	13	0.2105	0.596939	14	0.0434783	0.695736	3.93333	0.695736	wetland	Chesapeake Bay
88	C21H24O8	ME8	NA	NA	NA	NA	NA	NA	NA	NA	NA	C21H24O8	21	24	8	0	0	0	unsaturated/lignin	unsaturated/lignin	0.3529	-0.381	1.14	0.38	2	10	0.0952	0.449522	4	0.047619	0.269105	0	0.269105	wetland	Chesapeake Bay
89	C20H20O9	ME5	NA	NA	NA	NA	NA	NA	NA	NA	NA	C20H20O9	20	20	9	0	0	0	unsaturated/lignin	unsaturated/lignin	0.4194	-0.1	1	0.45	2	11	0.1	0.474453	8	0.0526316	0.436429	0.5	0.436429	wetland	Chesapeake Bay
90	C21H24O10	ME2	NA	NA	NA	NA	NA	NA	NA	NA	NA	C21H24O10	21	24	10	0	0	0	unsaturated/lignin	unsaturated/lignin	0.3125	-0.1905	1.14	0.48	0	10	0	0.724509	22	0.0526316	0.907518	25.9	0.907518	wetland	Chesapeake Bay
91	C21H24O11	ME18	NA	NA	NA	NA	NA	NA	NA	NA	NA	C21H24O11	21	24	11	0	0	0	unsaturated/lignin	unsaturated/lignin	0.2903	-0.0952	1.14	0.52	-1	10	-0.0476	0.587531	6	0.0833333	0.59784	5	0.59784	wetland	Chesapeake Bay
92	C19H10O11	ME2	NA	NA	NA	NA	NA	NA	NA	NA	NA	C19H10O11	19	10	11	0	0	0	condensed aromatic	condensed aromatic	0.7037	0.6316	0.53	0.58	4	15	0.2105	0.779357	26	0.0588235	1	46.7333	1	wetland	Chesapeake Bay
93	C18H10O11	ME8	NA	NA	NA	NA	NA	NA	NA	NA	NA	C18H10O11	18	10	11	0	0	0	condensed aromatic	condensed aromatic	0.68	0.6667	0.56	0.61	3	14	0.1667	0.381032	4	0.05	0.388307	0	0.388307	wetland	Chesapeake Bay
94	C20H10O11	ME11	NA	NA	NA	NA	NA	NA	NA	NA	NA	C20H10O11	20	10	11	0	0	0	condensed aromatic	condensed aromatic	0.7241	0.6	0.5	0.55	5	16	0.25	0.716841	12	0.0769231	0.921945	12.3333	0.921945	wetland	Chesapeake Bay
95	C22H16O11	ME2	NA	NA	NA	NA	NA	NA	NA	NA	NA	C22H16O11	22	16	11	0	0	0	aromatic	aromatic	0.5758	0.2727	0.73	0.5	4	15	0.1818	0.589676	10	0.04	0.482861	1.66667	0.482861	wetland	Chesapeake Bay
96	C23H16O14	ME2	NA	NA	NA	NA	NA	NA	NA	NA	NA	C23H16O14	23	16	14	0	0	0	aromatic	aromatic	0.5625	0.5217	0.7	0.61	2	16	0.087	0.751224	22	0.0526316	0.931791	18.0667	0.931791	wetland	Chesapeake Bay
97	C24H18O14	ME17	NA	NA	NA	NA	NA	NA	NA	NA	NA	C24H18O14	24	18	14	0	0	0	aromatic	aromatic	0.5294	0.4167	0.75	0.58	2	16	0.0833	0.648531	6	0.0909091	0.55201	0	0.55201	wetland	Chesapeake Bay
98	C22H16O14	ME18	NA	NA	NA	NA	NA	NA	NA	NA	NA	C22H16O14	22	16	14	0	0	0	aromatic	aromatic	0.5333	0.5455	0.73	0.64	1	15	0.0455	0.545632	6	0.0833333	0.69938	4	0.69938	wetland	Chesapeake Bay
99	C22H16O12	ME3	NA	NA	NA	NA	NA	NA	NA	NA	NA	C22H16O12	22	16	12	0	0	0	aromatic	aromatic	0.5625	0.3636	0.73	0.55	3	15	0.1364	0.570175	10	0.047619	0.45435	4.01905	0.45435	wetland	Chesapeake Bay
100	C22H14O14	ME5	NA	NA	NA	NA	NA	NA	NA	NA	NA	C22H14O14	22	14	14	0	0	0	aromatic	aromatic	0.6	0.6364	0.64	0.64	2	16	0.0909	0.576325	12	0.0625	0.665063	4.7	0.665063	wetland	Chesapeake Bay
101	C23H22O10	ME2	NA	NA	NA	NA	NA	NA	NA	NA	NA	C23H22O10	23	22	10	0	0	0	unsaturated/lignin	unsaturated/lignin	0.4444	-0.087	0.96	0.43	3	13	0.1304	0.685779	18	0.047619	0.825443	8.73333	0.825443	wetland	Chesapeake Bay
102	C21H20O11	ME8	NA	NA	NA	NA	NA	NA	NA	NA	NA	C21H20O11	21	20	11	0	0	0	unsaturated/lignin	unsaturated/lignin	0.4194	0.0952	0.95	0.52	1	12	0.0476	0.643794	12	0.0666667	0.878522	10.8	0.878522	wetland	Chesapeake Bay
103	C22H24O10	ME26	NA	NA	NA	NA	NA	NA	NA	NA	NA	C22H24O10	22	24	10	0	0	0	unsaturated/lignin	unsaturated/lignin	0.3529	-0.1818	1.09	0.45	1	11	0.0455	0.782377	8	0.25	1	2	1	wetland	Chesapeake Bay
104	C22H20O13	ME30	NA	NA	NA	NA	NA	NA	NA	NA	NA	C22H20O13	22	20	13	0	0	0	unsaturated/lignin	unsaturated/lignin	0.4194	0.2727	0.91	0.59	0	13	0	0.802902	6	0.333333	1	1	1	wetland	Chesapeake Bay
105	C21H22O13	ME26	NA	NA	NA	NA	NA	NA	NA	NA	NA	C21H22O13	21	22	13	0	0	0	unsaturated/lignin	unsaturated/lignin	0.3103	0.1905	1.05	0.62	-2	11	-0.0952	0.629475	6	0.2	0.860806	0	0.860806	wetland	Chesapeake Bay
106	C23H20O14	ME7	NA	NA	NA	NA	NA	NA	NA	NA	NA	C23H20O14	23	20	14	0	0	0	unsaturated/lignin	unsaturated/lignin	0.4375	0.3478	0.87	0.61	0	14	0	0.694103	10	0.0588235	0.604413	35.3333	0.604413	wetland	Chesapeake Bay
107	C24H24O14	ME11	NA	NA	NA	NA	NA	NA	NA	NA	NA	C24H24O14	24	24	14	0	0	0	unsaturated/lignin	unsaturated/lignin	0.3529	0.1667	1	0.58	-1	13	-0.0417	0.673007	8	0.0666667	0.725805	1.66667	0.725805	wetland	Chesapeake Bay
108	C23H22O15	ME18	NA	NA	NA	NA	NA	NA	NA	NA	NA	C23H22O15	23	22	15	0	0	0	unsaturated/lignin	unsaturated/lignin	0.3548	0.3478	0.96	0.65	-2	13	-0.087	0.804633	10	0.111111	1	25	1	wetland	Chesapeake Bay
109	C25H22O15	ME2	NA	NA	NA	NA	NA	NA	NA	NA	NA	C25H22O15	25	22	15	0	0	0	unsaturated/lignin	unsaturated/lignin	0.4286	0.32	0.88	0.6	0	15	0	0.484583	6	0.0344828	0.233209	0.666667	0.233209	wetland	Chesapeake Bay
110	C22H26O12	ME5	NA	NA	NA	NA	NA	NA	NA	NA	NA	C22H26O12	22	26	12	0	0	0	unsaturated/lignin	unsaturated/lignin	0.25	-0.0909	1.18	0.55	-2	10	-0.0909	0.685603	14	0.0666667	0.732921	9.8	0.732921	wetland	Chesapeake Bay
111	C24H30O12	ME11	NA	NA	NA	NA	NA	NA	NA	NA	NA	C24H30O12	24	30	12	0	0	0	unsaturated/lignin	unsaturated/lignin	0.2222	-0.25	1.25	0.5	-2	10	-0.0833	0.586854	6	0.0625	0.603937	0	0.603937	wetland	Chesapeake Bay
112	C24H28O13	ME7	NA	NA	NA	NA	NA	NA	NA	NA	NA	C24H28O13	24	28	13	0	0	0	unsaturated/lignin	unsaturated/lignin	0.2571	-0.0833	1.17	0.54	-2	11	-0.0833	0.505365	6	0.05	0.729865	8.33333	0.729865	wetland	Chesapeake Bay
113	C24H34O8	ME7	NA	NA	NA	NA	NA	NA	NA	NA	NA	C24H34O8	24	34	8	0	0	0	unsaturated/lignin	unsaturated/lignin	0.2	-0.75	1.42	0.33	0	8	0	0.482385	4	0.05	0.413576	8.33333	0.413576	wetland	Chesapeake Bay
114	C22H28O8	ME11	NA	NA	NA	NA	NA	NA	NA	NA	NA	C22H28O8	22	28	8	0	0	0	unsaturated/lignin	unsaturated/lignin	0.2778	-0.5455	1.27	0.36	1	9	0.0455	0.563827	4	0.0526316	0.354299	0	0.354299	wetland	Chesapeake Bay
115	C21H26O9	ME2	NA	NA	NA	NA	NA	NA	NA	NA	NA	C21H26O9	21	26	9	0	0	0	unsaturated/lignin	unsaturated/lignin	0.2727	-0.381	1.24	0.43	0	9	0	0.528568	10	0.0384615	0.454821	3	0.454821	wetland	Chesapeake Bay
116	C22H28O9	ME30	NA	NA	NA	NA	NA	NA	NA	NA	NA	C22H28O9	22	28	9	0	0	0	unsaturated/lignin	unsaturated/lignin	0.2571	-0.4545	1.27	0.41	0	9	0	0.776863	6	0.333333	1	1	1	wetland	Chesapeake Bay
117	C23H26O10	ME30	NA	NA	NA	NA	NA	NA	NA	NA	NA	C23H26O10	23	26	10	0	0	0	unsaturated/lignin	unsaturated/lignin	0.3333	-0.2609	1.13	0.43	1	11	0.0435	0.630886	4	0.25	0.780776	0	0.780776	wetland	Chesapeake Bay
118	C23H28O10	ME8	NA	NA	NA	NA	NA	NA	NA	NA	NA	C23H28O10	23	28	10	0	0	0	unsaturated/lignin	unsaturated/lignin	0.2778	-0.3478	1.22	0.43	0	10	0	0.478914	6	0.0526316	0.371236	1.33333	0.371236	wetland	Chesapeake Bay
119	C25H30O10	ME26	NA	NA	NA	NA	NA	NA	NA	NA	NA	C25H30O10	25	30	10	0	0	0	unsaturated/lignin	unsaturated/lignin	0.3	-0.4	1.2	0.4	1	11	0.04	0.7296	6	0.2	0.860806	0	0.860806	wetland	Chesapeake Bay
120	C23H28O11	ME7	NA	NA	NA	NA	NA	NA	NA	NA	NA	C23H28O11	23	28	11	0	0	0	unsaturated/lignin	unsaturated/lignin	0.2571	-0.2609	1.22	0.48	-1	10	-0.0435	0.612296	6	0.05	0.727918	13.6667	0.727918	wetland	Chesapeake Bay
121	C12H10O7	ME2	NA	NA	NA	NA	NA	NA	NA	NA	NA	C12H10O7	12	10	7	0	0	0	aromatic	aromatic	0.5294	0.3333	0.83	0.58	1	8	0.0833	0.550451	10	0.0384615	0.561427	0	0.561427	wetland	Chesapeake Bay
122	C13H10O9	ME18	NA	NA	NA	NA	NA	NA	NA	NA	NA	C13H10O9	13	10	9	0	0	0	aromatic	aromatic	0.5294	0.6154	0.77	0.69	0	9	0	0.590035	4	0.0625	0.465848	0	0.465848	wetland	Chesapeake Bay
123	C13H8O9	ME3	NA	NA	NA	NA	NA	NA	NA	NA	NA	C13H8O9	13	8	9	0	0	0	aromatic	aromatic	0.6471	0.7692	0.62	0.69	1	10	0.0769	0.594466	8	0.05	0.443564	2.5	0.443564	wetland	Chesapeake Bay
124	C14H10O9	ME3	NA	NA	NA	NA	NA	NA	NA	NA	NA	C14H10O9	14	10	9	0	0	0	aromatic	aromatic	0.5789	0.5714	0.71	0.64	1	10	0.0714	0.366066	8	0.0454545	0.567425	0	0.567425	wetland	Chesapeake Bay
125	C15H12O8	ME5	NA	NA	NA	NA	NA	NA	NA	NA	NA	C15H12O8	15	12	8	0	0	0	aromatic	aromatic	0.5455	0.2667	0.8	0.53	2	10	0.1333	0.558409	12	0.0625	0.725815	1.2	0.725815	wetland	Chesapeake Bay
126	C16H14O8	ME7	NA	NA	NA	NA	NA	NA	NA	NA	NA	C16H14O8	16	14	8	0	0	0	unsaturated/lignin	unsaturated/lignin	0.5	0.125	0.88	0.5	2	10	0.125	0.524708	6	0.0526316	0.521109	15	0.521109	wetland	Chesapeake Bay
127	C14H12O8	ME11	NA	NA	NA	NA	NA	NA	NA	NA	NA	C14H12O8	14	12	8	0	0	0	unsaturated/lignin	unsaturated/lignin	0.5	0.2857	0.86	0.57	1	9	0.0714	0.504142	4	0.0588235	0.239367	16	0.239367	wetland	Chesapeake Bay
128	C14H10O7	ME17	NA	NA	NA	NA	NA	NA	NA	NA	NA	C14H10O7	14	10	7	0	0	0	aromatic	aromatic	0.619	0.2857	0.71	0.5	3	10	0.2143	0.413884	6	0.0909091	0.55201	0	0.55201	wetland	Chesapeake Bay
129	C16H14O7	ME8	NA	NA	NA	NA	NA	NA	NA	NA	NA	C16H14O7	16	14	7	0	0	0	aromatic	aromatic	0.52	0	0.88	0.44	3	10	0.1875	0.638312	8	0.0625	0.703917	1.8	0.703917	wetland	Chesapeake Bay
130	C20H22O7	ME5	NA	NA	NA	NA	NA	NA	NA	NA	NA	C20H22O7	20	22	7	0	0	0	unsaturated/lignin	unsaturated/lignin	0.3939	-0.4	1.1	0.35	3	10	0.15	0.513346	8	0.0526316	0.516834	0	0.516834	wetland	Chesapeake Bay
131	C22H28O7	ME3	NA	NA	NA	NA	NA	NA	NA	NA	NA	C22H28O7	22	28	7	0	0	0	unsaturated/lignin	unsaturated/lignin	0.2973	-0.6364	1.27	0.32	2	9	0.0909	0.644078	12	0.0555556	0.76282	5.40476	0.76282	wetland	Chesapeake Bay
132	120eba657e42a11a5c29f97b90f02035	ME63	d__Bacteria	p__Actinobacteriota	c__Actinobacteria	o__Streptomycetales	f__Streptomycetaceae	g__Streptomyces		0.999949	120eba657e42a11a5c29f97b90f02035	NA	NA	NA	NA	NA	NA	NA	NA	NA	NA	NA	NA	NA	NA	NA	NA	0.699993	8	0.166667	0.850781	0	0.850781	upland	Lake Erie
133	74a26e97b02fcab82b0d346de4920f75	ME44	d__Bacteria	p__Actinobacteriota	c__Actinobacteria	o__Corynebacteriales	f__Mycobacteriaceae	g__Mycobacterium		0.999999	74a26e97b02fcab82b0d346de4920f75	NA	NA	NA	NA	NA	NA	NA	NA	NA	NA	NA	NA	NA	NA	NA	NA	0.681985	8	0.125	0.725918	0.5	0.725918	upland	Lake Erie
134	5b2529faa44a3679b887ecd91b6b4149	ME15	d__Bacteria	p__Chloroflexi	c__KD4-96	o__KD4-96	f__KD4-96	g__KD4-96		1	5b2529faa44a3679b887ecd91b6b4149	NA	NA	NA	NA	NA	NA	NA	NA	NA	NA	NA	NA	NA	NA	NA	NA	0.733043	16	0.0833333	1	22.8333	1	upland	Lake Erie
135	b0546a8c6a38415c52d2dc916319d3fd	ME32	d__Bacteria	p__Verrucomicrobiota	c__Verrucomicrobiae	o__Chthoniobacterales	f__Chthoniobacteraceae	g__Candidatus_Udaeobacter		0.999999	b0546a8c6a38415c52d2dc916319d3fd	NA	NA	NA	NA	NA	NA	NA	NA	NA	NA	NA	NA	NA	NA	NA	NA	0.66539	14	0.111111	1	8.83333	1	upland	Lake Erie
136	e3620a87443a142150a1b20a237c48a2	ME33	d__Bacteria	p__Proteobacteria	c__Alphaproteobacteria	o__Rhizobiales	f__Xanthobacteraceae	g__Pseudolabrys		0.926627	e3620a87443a142150a1b20a237c48a2	NA	NA	NA	NA	NA	NA	NA	NA	NA	NA	NA	NA	NA	NA	NA	NA	0.717475	10	0.111111	0.890929	3.66667	0.890929	upland	Lake Erie
137	c63a29416a7eabd7ff67a49489118771	ME56	d__Bacteria	p__Proteobacteria	c__Alphaproteobacteria	o__Rhizobiales	f__Xanthobacteraceae	g__Pseudolabrys	s__uncultured_bacterium	0.711159	c63a29416a7eabd7ff67a49489118771	NA	NA	NA	NA	NA	NA	NA	NA	NA	NA	NA	NA	NA	NA	NA	NA	0.740892	10	0.2	1	0	1	upland	Lake Erie
138	C20H24O13	ME33	NA	NA	NA	NA	NA	NA	NA	NA	NA	C20H24O13	20	24	13	0	0	0	unsaturated/lignin	unsaturated/lignin	0.1852	0.1	1.2	0.65	-4	9	-0.2	0.704909	10	0.111111	0.890929	3.66667	0.890929	upland	Lake Erie
139	C16H14O14	ME32	NA	NA	NA	NA	NA	NA	NA	NA	NA	C16H14O14	16	14	14	0	0	0	unsaturated/lignin	unsaturated/lignin	0.3333	0.875	0.88	0.88	-4	10	-0.25	0.710455	12	0.1	0.941368	2.83333	0.941368	upland	Lake Erie
140	C16H16O10	ME56	NA	NA	NA	NA	NA	NA	NA	NA	NA	C16H16O10	16	16	10	0	0	0	unsaturated/lignin	unsaturated/lignin	0.3636	0.25	1	0.62	-1	9	-0.0625	0.757999	10	0.2	1	0	1	upland	Lake Erie
141	C15H16O11	ME44	NA	NA	NA	NA	NA	NA	NA	NA	NA	C15H16O11	15	16	11	0	0	0	unsaturated/lignin	unsaturated/lignin	0.2632	0.4	1.07	0.73	-3	8	-0.2	0.729127	12	0.166667	1	2.33333	1	upland	Lake Erie
142	C15H16O13	ME15	NA	NA	NA	NA	NA	NA	NA	NA	NA	C15H16O13	15	16	13	0	0	0	unsaturated/lignin	unsaturated/lignin	0.1765	0.6667	1.07	0.87	-5	8	-0.3333	0.678361	12	0.0666667	0.841584	3.46667	0.841584	upland	Lake Erie
143	C19H18O14	ME56	NA	NA	NA	NA	NA	NA	NA	NA	NA	C19H18O14	19	18	14	0	0	0	unsaturated/lignin	unsaturated/lignin	0.3333	0.5263	0.95	0.74	-3	11	-0.1579	0.665694	10	0.2	1	0	1	upland	Lake Erie
144	C19H12O14	ME32	NA	NA	NA	NA	NA	NA	NA	NA	NA	C19H12O14	19	12	14	0	0	0	aromatic	aromatic	0.5833	0.8421	0.63	0.74	0	14	0	0.686671	12	0.1	0.941368	2.83333	0.941368	upland	Lake Erie
145	C20H16O14	ME33	NA	NA	NA	NA	NA	NA	NA	NA	NA	C20H16O14	20	16	14	0	0	0	unsaturated/lignin	unsaturated/lignin	0.4615	0.6	0.8	0.7	-1	13	-0.05	0.80662	12	0.125	1	7.33333	1	upland	Lake Erie
146	C21H18O15	ME15	NA	NA	NA	NA	NA	NA	NA	NA	NA	C21H18O15	21	18	15	0	0	0	unsaturated/lignin	unsaturated/lignin	0.4074	0.5714	0.86	0.71	-2	13	-0.0952	0.625296	12	0.0625	0.846327	1.56667	0.846327	upland	Lake Erie
147	C20H16O12	ME44	NA	NA	NA	NA	NA	NA	NA	NA	NA	C20H16O12	20	16	12	0	0	0	unsaturated/lignin	unsaturated/lignin	0.5	0.4	0.8	0.6	1	13	0.05	0.698918	10	0.142857	0.878305	1.16667	0.878305	upland	Lake Erie
148	C15H10O11	ME33	NA	NA	NA	NA	NA	NA	NA	NA	NA	C15H10O11	15	10	11	0	0	0	aromatic	aromatic	0.5789	0.8	0.67	0.73	0	11	0	0.392425	4	0.0714286	0.266001	0	0.266001	upland	Lake Erie
149	C17H14O10	ME44	NA	NA	NA	NA	NA	NA	NA	NA	NA	C17H14O10	17	14	10	0	0	0	unsaturated/lignin	unsaturated/lignin	0.5	0.3529	0.82	0.59	1	11	0.0588	0.677755	8	0.125	0.75661	0	0.75661	upland	Lake Erie
150	C17H16O8	ME32	NA	NA	NA	NA	NA	NA	NA	NA	NA	C17H16O8	17	16	8	0	0	0	unsaturated/lignin	unsaturated/lignin	0.4615	0	0.94	0.47	2	10	0.1176	0.490892	6	0.0769231	0.527799	0	0.527799	upland	Lake Erie
151	C19H18O8	ME15	NA	NA	NA	NA	NA	NA	NA	NA	NA	C19H18O8	19	18	8	0	0	0	unsaturated/lignin	unsaturated/lignin	0.4667	-0.1053	0.95	0.42	3	11	0.1579	0.407559	4	0.0416667	0.0930903	0	0.0930903	upland	Lake Erie
152	C20H24O8	ME56	NA	NA	NA	NA	NA	NA	NA	NA	NA	C20H24O8	20	24	8	0	0	0	unsaturated/lignin	unsaturated/lignin	0.3125	-0.4	1.2	0.4	1	9	0.05	0.648509	10	0.2	1	0	1	upland	Lake Erie
153	C20H20O8	ME63	NA	NA	NA	NA	NA	NA	NA	NA	NA	C20H20O8	20	20	8	0	0	0	unsaturated/lignin	unsaturated/lignin	0.4375	-0.2	1	0.4	3	11	0.15	0.72192	10	0.2	1	0.5	1	upland	Lake Erie
154	C25H18O15	ME63	NA	NA	NA	NA	NA	NA	NA	NA	NA	C25H18O15	25	18	15	0	0	0	aromatic	aromatic	0.5429	0.48	0.72	0.6	2	17	0.08	0.696983	8	0.166667	0.850781	0	0.850781	upland	Lake Erie
155	C23H16O13	ME15	NA	NA	NA	NA	NA	NA	NA	NA	NA	C23H16O13	23	16	13	0	0	0	aromatic	aromatic	0.5758	0.4348	0.7	0.57	3	16	0.1304	0.612374	8	0.0625	0.343373	15.3	0.343373	upland	Lake Erie
156	C27H32O11	ME32	NA	NA	NA	NA	NA	NA	NA	NA	NA	C27H32O11	27	32	11	0	0	0	unsaturated/lignin	unsaturated/lignin	0.3023	-0.3704	1.19	0.41	1	12	0.037	0.730659	14	0.111111	0.971984	10.6667	0.971984	upland	Lake Erie
157	C25H28O9	ME32	NA	NA	NA	NA	NA	NA	NA	NA	NA	C25H28O9	25	28	9	0	0	0	unsaturated/lignin	unsaturated/lignin	0.3659	-0.4	1.12	0.36	3	12	0.12	0.604894	6	0.0769231	0.538961	0	0.538961	upland	Lake Erie
158	C22H22O11	ME63	NA	NA	NA	NA	NA	NA	NA	NA	NA	C22H22O11	22	22	11	0	0	0	unsaturated/lignin	unsaturated/lignin	0.3939	0	1	0.5	1	12	0.0455	0.69559	10	0.2	1	0.5	1	upland	Lake Erie
159	C22H22O13	ME15	NA	NA	NA	NA	NA	NA	NA	NA	NA	C22H22O13	22	22	13	0	0	0	unsaturated/lignin	unsaturated/lignin	0.3548	0.1818	1	0.59	-1	12	-0.0455	0.494138	6	0.05	0.196242	3	0.196242	upland	Lake Erie
160	C27H30O13	ME63	NA	NA	NA	NA	NA	NA	NA	NA	NA	C27H30O13	27	30	13	0	0	0	unsaturated/lignin	unsaturated/lignin	0.3171	-0.1481	1.11	0.48	0	13	0	0.842892	10	0.2	1	0.5	1	upland	Lake Erie
161	C26H28O14	ME44	NA	NA	NA	NA	NA	NA	NA	NA	NA	C26H28O14	26	28	14	0	0	0	unsaturated/lignin	unsaturated/lignin	0.3158	0	1.08	0.54	-1	13	-0.0385	0.818063	12	0.166667	1	2.33333	1	upland	Lake Erie
162	C26H30O14	ME56	NA	NA	NA	NA	NA	NA	NA	NA	NA	C26H30O14	26	30	14	0	0	0	unsaturated/lignin	unsaturated/lignin	0.2632	-0.0769	1.15	0.54	-2	12	-0.0769	0.849478	10	0.2	1	0	1	upland	Lake Erie
163	C24H26O16	ME44	NA	NA	NA	NA	NA	NA	NA	NA	NA	C24H26O16	24	26	16	0	0	0	unsaturated/lignin	unsaturated/lignin	0.25	0.25	1.08	0.67	-4	12	-0.1667	0.651491	8	0.125	0.725918	0.5	0.725918	upland	Lake Erie
164	C24H20O16	ME15	NA	NA	NA	NA	NA	NA	NA	NA	NA	C24H20O16	24	20	16	0	0	0	unsaturated/lignin	unsaturated/lignin	0.4375	0.5	0.83	0.67	-1	15	-0.0417	0.607235	10	0.0588235	0.754004	0.4	0.754004	upland	Lake Erie
165	C24H20O17	ME32	NA	NA	NA	NA	NA	NA	NA	NA	NA	C24H20O17	24	20	17	0	0	0	unsaturated/lignin	unsaturated/lignin	0.4194	0.5833	0.83	0.71	-2	15	-0.0833	0.703726	12	0.1	0.94311	2.83333	0.94311	upland	Lake Erie
166	C23H18O17	ME63	NA	NA	NA	NA	NA	NA	NA	NA	NA	C23H18O17	23	18	17	0	0	0	unsaturated/lignin	unsaturated/lignin	0.4483	0.6957	0.78	0.74	-2	15	-0.087	0.710149	10	0.2	1	0.5	1	upland	Lake Erie
167	C24H14O16	ME33	NA	NA	NA	NA	NA	NA	NA	NA	NA	C24H14O16	24	14	16	0	0	0	aromatic	aromatic	0.625	0.75	0.58	0.67	2	18	0.0833	0.673843	8	0.1	0.606218	5.66667	0.606218	upland	Lake Erie
168	C19H14O16	ME32	NA	NA	NA	NA	NA	NA	NA	NA	NA	C19H14O16	19	14	16	0	0	0	unsaturated/lignin	unsaturated/lignin	0.4545	0.9474	0.74	0.84	-3	13	-0.1579	0.541778	4	0.0714286	0.364593	0	0.364593	upland	Lake Erie
169	C20H14O17	ME33	NA	NA	NA	NA	NA	NA	NA	NA	NA	C20H14O17	20	14	17	0	0	0	unsaturated/lignin	unsaturated/lignin	0.4783	1	0.7	0.85	-3	14	-0.15	0.635581	8	0.0909091	0.781858	0	0.781858	upland	Lake Erie
170	C16H19O10N1	ME44	NA	NA	NA	NA	NA	NA	NA	NA	NA	C16H19O10N1	16	19	10	1	0	0	unsaturated/lignin	unsaturated/lignin	0.2	0.25	1.19	0.62	-3	8	-0.1875	0.695459	10	0.142857	0.878305	1.16667	0.878305	upland	Lake Erie
171	C26H22O16	ME56	NA	NA	NA	NA	NA	NA	NA	NA	NA	C26H22O16	26	22	16	0	0	0	unsaturated/lignin	unsaturated/lignin	0.4444	0.3846	0.85	0.62	0	16	0	0.737915	10	0.2	1	0	1	upland	Lake Erie
172	C26H16O16	ME33	NA	NA	NA	NA	NA	NA	NA	NA	NA	C26H16O16	26	16	16	0	0	0	aromatic	aromatic	0.6111	0.6154	0.62	0.62	3	19	0.1154	0.659743	8	0.1	0.606218	5.66667	0.606218	upland	Lake Erie
173	C12H8O9	ME15	NA	NA	NA	NA	NA	NA	NA	NA	NA	C12H8O9	12	8	9	0	0	0	aromatic	aromatic	0.6	0.8333	0.67	0.75	0	9	0	0.704441	12	0.0714286	0.701092	19.1	0.701092	upland	Lake Erie
174	C12H8O7	ME15	NA	NA	NA	NA	NA	NA	NA	NA	NA	C12H8O7	12	8	7	0	0	0	aromatic	aromatic	0.6471	0.5	0.67	0.58	2	9	0.1667	0.478586	8	0.0555556	0.627495	0	0.627495	upland	Lake Erie
175	C13H10O7	ME32	NA	NA	NA	NA	NA	NA	NA	NA	NA	C13H10O7	13	10	7	0	0	0	aromatic	aromatic	0.5789	0.3077	0.77	0.54	2	9	0.1538	0.693664	8	0.0833333	0.707346	0	0.707346	upland	Lake Erie
176	C14H11O8N1	ME15	NA	NA	NA	NA	NA	NA	NA	NA	NA	C14H11O8N1	14	11	8	1	0	0	aromatic	aromatic	0.5556	0.5714	0.79	0.57	1	10	0.0714	0.740876	14	0.0714286	0.949479	4.53333	0.949479	upland	Lake Erie
177	C16H13O10N1	ME33	NA	NA	NA	NA	NA	NA	NA	NA	NA	C16H13O10N1	16	13	10	1	0	0	unsaturated/lignin	unsaturated/lignin	0.5	0.625	0.81	0.62	0	11	0	0.66103	8	0.0909091	0.781858	0	0.781858	upland	Lake Erie
178	C15H17O8N1	ME15	NA	NA	NA	NA	NA	NA	NA	NA	NA	C15H17O8N1	15	17	8	1	0	0	unsaturated/lignin	unsaturated/lignin	0.3	0.1333	1.13	0.53	-1	8	-0.0667	0.646941	10	0.0625	0.733333	1.8	0.733333	upland	Lake Erie
179	7ff346973a282aa55de296afdb5d74af	ME33	d__Bacteria	p__Actinobacteriota	c__Actinobacteria	o__Micrococcales	f__Micrococcaceae			1	7ff346973a282aa55de296afdb5d74af	NA	NA	NA	NA	NA	NA	NA	NA	NA	NA	NA	NA	NA	NA	NA	NA	0.739736	14	0.142857	1	0	1	transition	Lake Erie
180	8f0fb68673a8b3c26f3fd210e29b7916	ME8	d__Bacteria	p__Firmicutes	c__Clostridia	o__Clostridiales	f__Clostridiaceae	g__Clostridium_sensu_stricto_13		0.989176	8f0fb68673a8b3c26f3fd210e29b7916	NA	NA	NA	NA	NA	NA	NA	NA	NA	NA	NA	NA	NA	NA	NA	NA	0.663165	22	0.0909091	1	0	1	transition	Lake Erie
181	d829bee4984f82ffc2453212157caf96	ME26	d__Bacteria	p__Proteobacteria	c__Alphaproteobacteria	o__Rhizobiales	f__Xanthobacteraceae	g__Bradyrhizobium		0.808526	d829bee4984f82ffc2453212157caf96	NA	NA	NA	NA	NA	NA	NA	NA	NA	NA	NA	NA	NA	NA	NA	NA	0.480411	16	0.125	1	0	1	transition	Lake Erie
182	C18H20O13	ME8	NA	NA	NA	NA	NA	NA	NA	NA	NA	C18H20O13	18	20	13	0	0	0	unsaturated/lignin	unsaturated/lignin	0.2174	0.3333	1.11	0.72	-4	9	-0.2222	0.712371	22	0.0909091	1	0	1	transition	Lake Erie
183	C21H24O12	ME26	NA	NA	NA	NA	NA	NA	NA	NA	NA	C21H24O12	21	24	12	0	0	0	unsaturated/lignin	unsaturated/lignin	0.2667	0	1.14	0.57	-2	10	-0.0952	0.573479	16	0.125	1	0	1	transition	Lake Erie
184	C21H24O13	ME26	NA	NA	NA	NA	NA	NA	NA	NA	NA	C21H24O13	21	24	13	0	0	0	unsaturated/lignin	unsaturated/lignin	0.2414	0.0952	1.14	0.62	-3	10	-0.1429	0.677762	16	0.125	1	0	1	transition	Lake Erie
185	C16H14O13	ME26	NA	NA	NA	NA	NA	NA	NA	NA	NA	C16H14O13	16	14	13	0	0	0	unsaturated/lignin	unsaturated/lignin	0.3684	0.75	0.88	0.81	-3	10	-0.1875	0.612398	16	0.125	1	0	1	transition	Lake Erie
186	C15H14O13	ME26	NA	NA	NA	NA	NA	NA	NA	NA	NA	C15H14O13	15	14	13	0	0	0	unsaturated/lignin	unsaturated/lignin	0.2941	0.8	0.93	0.87	-4	9	-0.2667	0.567859	16	0.125	1	0	1	transition	Lake Erie
187	C15H14O12	ME8	NA	NA	NA	NA	NA	NA	NA	NA	NA	C15H14O12	15	14	12	0	0	0	unsaturated/lignin	unsaturated/lignin	0.3333	0.6667	0.93	0.8	-3	9	-0.2	0.632651	22	0.0909091	1	0	1	transition	Lake Erie
188	C16H16O11	ME26	NA	NA	NA	NA	NA	NA	NA	NA	NA	C16H16O11	16	16	11	0	0	0	unsaturated/lignin	unsaturated/lignin	0.3333	0.375	1	0.69	-2	9	-0.125	0.586914	16	0.125	1	0	1	transition	Lake Erie
189	C15H18O12	ME8	NA	NA	NA	NA	NA	NA	NA	NA	NA	C15H18O12	15	18	12	0	0	0	unsaturated/lignin	unsaturated/lignin	0.1111	0.4	1.2	0.8	-5	7	-0.3333	0.582058	22	0.0909091	1	0	1	transition	Lake Erie
190	C19H18O11	ME8	NA	NA	NA	NA	NA	NA	NA	NA	NA	C19H18O11	19	18	11	0	0	0	unsaturated/lignin	unsaturated/lignin	0.4074	0.2105	0.95	0.58	0	11	0	0.697383	22	0.0909091	1	0	1	transition	Lake Erie
191	C19H14O10	ME33	NA	NA	NA	NA	NA	NA	NA	NA	NA	C19H14O10	19	14	10	0	0	0	aromatic	aromatic	0.5714	0.3158	0.74	0.53	3	13	0.1579	0.694815	14	0.142857	1	0	1	transition	Lake Erie
192	C21H24O8	ME33	NA	NA	NA	NA	NA	NA	NA	NA	NA	C21H24O8	21	24	8	0	0	0	unsaturated/lignin	unsaturated/lignin	0.3529	-0.381	1.14	0.38	2	10	0.0952	0.68615	14	0.142857	1	0	1	transition	Lake Erie
193	C21H24O11	ME8	NA	NA	NA	NA	NA	NA	NA	NA	NA	C21H24O11	21	24	11	0	0	0	unsaturated/lignin	unsaturated/lignin	0.2903	-0.0952	1.14	0.52	-1	10	-0.0476	0.657531	22	0.0909091	1	0	1	transition	Lake Erie
194	C25H26O12	ME33	NA	NA	NA	NA	NA	NA	NA	NA	NA	C25H26O12	25	26	12	0	0	0	unsaturated/lignin	unsaturated/lignin	0.3684	-0.08	1.04	0.48	1	13	0.04	0.785514	14	0.142857	1	0	1	transition	Lake Erie
195	C24H26O14	ME8	NA	NA	NA	NA	NA	NA	NA	NA	NA	C24H26O14	24	26	14	0	0	0	unsaturated/lignin	unsaturated/lignin	0.2941	0.0833	1.08	0.58	-2	12	-0.0833	0.670682	22	0.0909091	1	0	1	transition	Lake Erie
196	C25H24O15	ME33	NA	NA	NA	NA	NA	NA	NA	NA	NA	C25H24O15	25	24	15	0	0	0	unsaturated/lignin	unsaturated/lignin	0.3714	0.24	0.96	0.6	-1	14	-0.04	0.531786	14	0.142857	1	0	1	transition	Lake Erie
197	C27H26O13	ME26	NA	NA	NA	NA	NA	NA	NA	NA	NA	C27H26O13	27	26	13	0	0	0	unsaturated/lignin	unsaturated/lignin	0.4146	0	0.96	0.48	2	15	0.0741	0.631831	16	0.125	1	0	1	transition	Lake Erie
198	C25H28O16	ME8	NA	NA	NA	NA	NA	NA	NA	NA	NA	C25H28O16	25	28	16	0	0	0	unsaturated/lignin	unsaturated/lignin	0.2353	0.16	1.12	0.64	-4	12	-0.16	0.562606	22	0.0909091	1	0	1	transition	Lake Erie
199	C24H30O14	ME8	NA	NA	NA	NA	NA	NA	NA	NA	NA	C24H30O14	24	30	14	0	0	0	unsaturated/lignin	unsaturated/lignin	0.1765	-0.0833	1.25	0.58	-4	10	-0.1667	0.494586	22	0.0909091	1	0	1	transition	Lake Erie
200	C24H28O13	ME33	NA	NA	NA	NA	NA	NA	NA	NA	NA	C24H28O13	24	28	13	0	0	0	unsaturated/lignin	unsaturated/lignin	0.2571	-0.0833	1.17	0.54	-2	11	-0.0833	0.565484	14	0.142857	1	0	1	transition	Lake Erie
201	C25H30O13	ME8	NA	NA	NA	NA	NA	NA	NA	NA	NA	C25H30O13	25	30	13	0	0	0	unsaturated/lignin	unsaturated/lignin	0.2432	-0.16	1.2	0.52	-2	11	-0.08	0.749525	22	0.0909091	1	0	1	transition	Lake Erie
202	C22H26O11	ME33	NA	NA	NA	NA	NA	NA	NA	NA	NA	C22H26O11	22	26	11	0	0	0	unsaturated/lignin	unsaturated/lignin	0.2727	-0.1818	1.18	0.5	-1	10	-0.0455	0.550484	14	0.142857	1	0	1	transition	Lake Erie
203	C12H8O7	ME26	NA	NA	NA	NA	NA	NA	NA	NA	NA	C12H8O7	12	8	7	0	0	0	aromatic	aromatic	0.6471	0.5	0.67	0.58	2	9	0.1667	0.764517	16	0.125	1	0	1	transition	Lake Erie
204	C16H14O8	ME8	NA	NA	NA	NA	NA	NA	NA	NA	NA	C16H14O8	16	14	8	0	0	0	unsaturated/lignin	unsaturated/lignin	0.5	0.125	0.88	0.5	2	10	0.125	0.634979	22	0.0909091	1	0	1	transition	Lake Erie
205	C13H12O9	ME33	NA	NA	NA	NA	NA	NA	NA	NA	NA	C13H12O9	13	12	9	0	0	0	unsaturated/lignin	unsaturated/lignin	0.4118	0.4615	0.92	0.69	-1	8	-0.0769	0.511564	14	0.142857	1	0	1	transition	Lake Erie
206	C16H17O8N1	ME26	NA	NA	NA	NA	NA	NA	NA	NA	NA	C16H17O8N1	16	17	8	1	0	0	unsaturated/lignin	unsaturated/lignin	0.3636	0.125	1.06	0.5	0	9	0	0.610577	16	0.125	1	0	1	transition	Lake Erie
207	C19H17O11N1	ME8	NA	NA	NA	NA	NA	NA	NA	NA	NA	C19H17O11N1	19	17	11	1	0	0	unsaturated/lignin	unsaturated/lignin	0.44	0.4211	0.89	0.58	0	12	0	0.386093	22	0.0909091	1	0	1	transition	Lake Erie
208	7a3120b453e96caf1a1e47ea48aa5f72	ME1	d__Bacteria	p__Actinobacteriota	c__Actinobacteria	o__PeM15	f__PeM15	g__PeM15	s__uncultured_soil	0.999292	7a3120b453e96caf1a1e47ea48aa5f72	NA	NA	NA	NA	NA	NA	NA	NA	NA	NA	NA	NA	NA	NA	NA	NA	0.346735	26	0.0769231	1	0	1	wetland	Lake Erie
209	02ebbca8dde221104efc62afa66a8540	ME5	d__Bacteria	p__Actinobacteriota	c__Thermoleophilia	o__Gaiellales	f__uncultured	g__uncultured		0.999974	02ebbca8dde221104efc62afa66a8540	NA	NA	NA	NA	NA	NA	NA	NA	NA	NA	NA	NA	NA	NA	NA	NA	0.690227	10	0.2	1	0	1	wetland	Lake Erie
210	dec61e73164aaadc4fb9acdd960ea4bf	ME1	d__Bacteria	p__Chloroflexi	c__Anaerolineae	o__Anaerolineales	f__Anaerolineaceae	g__uncultured		0.998785	dec61e73164aaadc4fb9acdd960ea4bf	NA	NA	NA	NA	NA	NA	NA	NA	NA	NA	NA	NA	NA	NA	NA	NA	0.636102	26	0.0769231	1	0	1	wetland	Lake Erie
211	1566ad4c9890e437c5684c68a982f353	ME3	d__Bacteria	p__Chloroflexi	c__Anaerolineae	o__Anaerolineales	f__Anaerolineaceae	g__uncultured	s__uncultured_Anaerolineaceae	0.871791	1566ad4c9890e437c5684c68a982f353	NA	NA	NA	NA	NA	NA	NA	NA	NA	NA	NA	NA	NA	NA	NA	NA	0.514899	14	0.142857	1	0	1	wetland	Lake Erie
212	7cec74f1915964bc15aa37366183374f	ME2	d__Bacteria	p__Chloroflexi	c__Anaerolineae	o__Anaerolineales	f__Anaerolineaceae	g__Anaerolinea		0.996291	7cec74f1915964bc15aa37366183374f	NA	NA	NA	NA	NA	NA	NA	NA	NA	NA	NA	NA	NA	NA	NA	NA	0.397392	22	0.0909091	1	0	1	wetland	Lake Erie
213	50e5c97ca46d1b2cd105f7e13bb076fc	ME2	d__Bacteria	p__Chloroflexi	c__KD4-96	o__KD4-96	f__KD4-96	g__KD4-96	s__metagenome	0.724518	50e5c97ca46d1b2cd105f7e13bb076fc	NA	NA	NA	NA	NA	NA	NA	NA	NA	NA	NA	NA	NA	NA	NA	NA	0.805143	22	0.0909091	1	0	1	wetland	Lake Erie
214	f968254345bd05c204aee9646945cfa0	ME3	d__Bacteria	p__Actinobacteriota	c__Thermoleophilia	o__Gaiellales	f__Gaiellaceae	g__Gaiella	s__actinobacterium_WWH12	0.811121	f968254345bd05c204aee9646945cfa0	NA	NA	NA	NA	NA	NA	NA	NA	NA	NA	NA	NA	NA	NA	NA	NA	0.358647	14	0.142857	1	0	1	wetland	Lake Erie
215	af062725e851baa19a57d27c454641e6	ME1	d__Bacteria	p__Actinobacteriota	c__MB-A2-108	o__MB-A2-108	f__MB-A2-108	g__MB-A2-108	s__metagenome	0.948777	af062725e851baa19a57d27c454641e6	NA	NA	NA	NA	NA	NA	NA	NA	NA	NA	NA	NA	NA	NA	NA	NA	0.527078	26	0.0769231	1	0	1	wetland	Lake Erie
216	92d04a8bfcbe9ddcc1bda03897b95251	ME3	d__Bacteria	p__Actinobacteriota	c__Thermoleophilia	o__Solirubrobacterales	f__Solirubrobacteraceae	g__Conexibacter	s__metagenome	0.955608	92d04a8bfcbe9ddcc1bda03897b95251	NA	NA	NA	NA	NA	NA	NA	NA	NA	NA	NA	NA	NA	NA	NA	NA	0.461216	14	0.142857	1	0	1	wetland	Lake Erie
217	6bac3b034c95bc5c72bb06b8fb6e21a7	ME1	d__Bacteria	p__Actinobacteriota	c__Thermoleophilia	o__Solirubrobacterales	f__67-14	g__67-14	s__uncultured_bacterium	0.702538	6bac3b034c95bc5c72bb06b8fb6e21a7	NA	NA	NA	NA	NA	NA	NA	NA	NA	NA	NA	NA	NA	NA	NA	NA	0.646694	26	0.0769231	1	0	1	wetland	Lake Erie
218	89df4eba23365b3a08d774a527d7a0bf	ME2	d__Bacteria	p__Actinobacteriota	c__Thermoleophilia	o__Solirubrobacterales	f__67-14	g__67-14	s__uncultured_bacterium	0.97983	89df4eba23365b3a08d774a527d7a0bf	NA	NA	NA	NA	NA	NA	NA	NA	NA	NA	NA	NA	NA	NA	NA	NA	0.631156	22	0.0909091	1	0	1	wetland	Lake Erie
219	a27ceb0d07dcbd92593ffaf9ebfd024e	ME2	d__Bacteria	p__Firmicutes	c__Clostridia	o__Clostridiales	f__Clostridiaceae	g__Clostridium_sensu_stricto_3		0.999935	a27ceb0d07dcbd92593ffaf9ebfd024e	NA	NA	NA	NA	NA	NA	NA	NA	NA	NA	NA	NA	NA	NA	NA	NA	0.407103	22	0.0909091	1	0	1	wetland	Lake Erie
220	8f0fb68673a8b3c26f3fd210e29b7916	ME3	d__Bacteria	p__Firmicutes	c__Clostridia	o__Clostridiales	f__Clostridiaceae	g__Clostridium_sensu_stricto_13		0.989176	8f0fb68673a8b3c26f3fd210e29b7916	NA	NA	NA	NA	NA	NA	NA	NA	NA	NA	NA	NA	NA	NA	NA	NA	0.704365	14	0.142857	1	0	1	wetland	Lake Erie
221	858603b5b6c7332924623a52faa10212	ME3	d__Bacteria	p__Firmicutes	c__Clostridia	o__Clostridiales	f__Clostridiaceae	g__Clostridium_sensu_stricto_1		0.999933	858603b5b6c7332924623a52faa10212	NA	NA	NA	NA	NA	NA	NA	NA	NA	NA	NA	NA	NA	NA	NA	NA	0.680449	14	0.142857	1	0	1	wetland	Lake Erie
222	d20b46e3c9d79a8e49a48f112fc03d4f	ME2	d__Bacteria	p__Firmicutes	c__Clostridia	o__Peptostreptococcales-Tissierellales	f__Peptostreptococcaceae	g__Romboutsia		0.995837	d20b46e3c9d79a8e49a48f112fc03d4f	NA	NA	NA	NA	NA	NA	NA	NA	NA	NA	NA	NA	NA	NA	NA	NA	0.498987	22	0.0909091	1	0	1	wetland	Lake Erie
223	26005dfb7ad2e8cdbb139846af329663	ME2	d__Bacteria	p__Firmicutes	c__Bacilli	o__Bacillales	f__Bacillaceae	g__Bacillus		0.917467	26005dfb7ad2e8cdbb139846af329663	NA	NA	NA	NA	NA	NA	NA	NA	NA	NA	NA	NA	NA	NA	NA	NA	0.37028	22	0.0909091	1	0	1	wetland	Lake Erie
224	2a0a6367f794e66b396ec215ba393fc7	ME1	d__Bacteria	p__Verrucomicrobiota	c__Verrucomicrobiae	o__Pedosphaerales	f__Pedosphaeraceae	g__ADurb.Bin063-1	s__uncultured_bacterium	0.921798	2a0a6367f794e66b396ec215ba393fc7	NA	NA	NA	NA	NA	NA	NA	NA	NA	NA	NA	NA	NA	NA	NA	NA	0.544323	26	0.0769231	1	0	1	wetland	Lake Erie
225	c9dac1b01afbcbb851165547387c3f11	ME3	d__Bacteria	p__Verrucomicrobiota	c__Verrucomicrobiae	o__Pedosphaerales	f__Pedosphaeraceae	g__uncultured	s__metagenome	0.775295	c9dac1b01afbcbb851165547387c3f11	NA	NA	NA	NA	NA	NA	NA	NA	NA	NA	NA	NA	NA	NA	NA	NA	0.395424	14	0.142857	1	0	1	wetland	Lake Erie
226	b72d2815103feb19f37f2521dac55754	ME2	d__Bacteria	p__Verrucomicrobiota	c__Verrucomicrobiae	o__Chthoniobacterales	f__Xiphinematobacteraceae	g__Candidatus_Xiphinematobacter	s__uncultured_bacterium	0.97563	b72d2815103feb19f37f2521dac55754	NA	NA	NA	NA	NA	NA	NA	NA	NA	NA	NA	NA	NA	NA	NA	NA	0.490971	22	0.0909091	1	0	1	wetland	Lake Erie
227	b0546a8c6a38415c52d2dc916319d3fd	ME2	d__Bacteria	p__Verrucomicrobiota	c__Verrucomicrobiae	o__Chthoniobacterales	f__Chthoniobacteraceae	g__Candidatus_Udaeobacter		0.999999	b0546a8c6a38415c52d2dc916319d3fd	NA	NA	NA	NA	NA	NA	NA	NA	NA	NA	NA	NA	NA	NA	NA	NA	0.478981	22	0.0909091	1	0	1	wetland	Lake Erie
228	9c883bafdf9deab14ff0499556853de9	ME5	d__Bacteria	p__Proteobacteria	c__Gammaproteobacteria	o__Burkholderiales	f__SC-I-84	g__SC-I-84	s__uncultured_beta	0.841879	9c883bafdf9deab14ff0499556853de9	NA	NA	NA	NA	NA	NA	NA	NA	NA	NA	NA	NA	NA	NA	NA	NA	0.731616	10	0.2	1	0	1	wetland	Lake Erie
229	636920ddf9771ae64e909891454298bd	ME1	d__Bacteria	p__Proteobacteria	c__Gammaproteobacteria	o__Burkholderiales	f__SC-I-84	g__SC-I-84		1	636920ddf9771ae64e909891454298bd	NA	NA	NA	NA	NA	NA	NA	NA	NA	NA	NA	NA	NA	NA	NA	NA	0.361619	26	0.0769231	1	0	1	wetland	Lake Erie
230	efcbd2c1a4ef35810aba68b3ce78cd12	ME3	d__Bacteria	p__Proteobacteria	c__Gammaproteobacteria	o__Burkholderiales	f__SC-I-84	g__SC-I-84		0.999999	efcbd2c1a4ef35810aba68b3ce78cd12	NA	NA	NA	NA	NA	NA	NA	NA	NA	NA	NA	NA	NA	NA	NA	NA	0.709285	14	0.142857	1	0	1	wetland	Lake Erie
231	9c23c8201866799f614a01493a6c03ba	ME5	d__Bacteria	p__Acidobacteriota	c__Vicinamibacteria	o__Vicinamibacterales	f__uncultured	g__uncultured	s__uncultured_bacterium	0.99814	9c23c8201866799f614a01493a6c03ba	NA	NA	NA	NA	NA	NA	NA	NA	NA	NA	NA	NA	NA	NA	NA	NA	0.692209	10	0.2	1	0	1	wetland	Lake Erie
232	dd01c5e5904aa112d95ba6b2ccf5093b	ME1	d__Bacteria	p__Acidobacteriota	c__Vicinamibacteria	o__Vicinamibacterales	f__uncultured	g__uncultured		0.999993	dd01c5e5904aa112d95ba6b2ccf5093b	NA	NA	NA	NA	NA	NA	NA	NA	NA	NA	NA	NA	NA	NA	NA	NA	0.493496	26	0.0769231	1	0	1	wetland	Lake Erie
233	730d6f142fceb94c1d7a1adfe0fd1ef4	ME5	d__Bacteria	p__Acidobacteriota	c__Vicinamibacteria	o__Subgroup_17	f__Subgroup_17	g__Subgroup_17	s__uncultured_prokaryote	0.900364	730d6f142fceb94c1d7a1adfe0fd1ef4	NA	NA	NA	NA	NA	NA	NA	NA	NA	NA	NA	NA	NA	NA	NA	NA	0.464514	10	0.2	1	0	1	wetland	Lake Erie
234	868928312ea5a5b0d2383ad081df9bd4	ME4	d__Bacteria	p__Proteobacteria	c__Gammaproteobacteria	o__Methylococcales	f__Methylomonadaceae	g__Crenothrix		0.87418	868928312ea5a5b0d2383ad081df9bd4	NA	NA	NA	NA	NA	NA	NA	NA	NA	NA	NA	NA	NA	NA	NA	NA	0.527349	10	0.2	1	0	1	wetland	Lake Erie
235	e121f8178a22d1fba3fd2de9530b5a00	ME5	d__Bacteria	p__Desulfobacterota	c__Desulfuromonadia	o__Geobacterales	f__Geobacteraceae	g__uncultured	s__uncultured_bacterium	0.745445	e121f8178a22d1fba3fd2de9530b5a00	NA	NA	NA	NA	NA	NA	NA	NA	NA	NA	NA	NA	NA	NA	NA	NA	0.656211	10	0.2	1	0	1	wetland	Lake Erie
236	aaf7eb6005f57c6466c653262e8673df	ME4	d__Bacteria	p__Desulfobacterota	c__Desulfuromonadia	o__Geobacterales	f__Geobacteraceae	g__Trichlorobacter		0.708615	aaf7eb6005f57c6466c653262e8673df	NA	NA	NA	NA	NA	NA	NA	NA	NA	NA	NA	NA	NA	NA	NA	NA	0.534783	10	0.2	1	0	1	wetland	Lake Erie
237	fb4dc497ea47effb4e92bb71f9c4270a	ME4	d__Bacteria	p__Desulfobacterota	c__Syntrophia	o__Syntrophales	f__uncultured	g__uncultured	s__uncultured_Smithella	0.844053	fb4dc497ea47effb4e92bb71f9c4270a	NA	NA	NA	NA	NA	NA	NA	NA	NA	NA	NA	NA	NA	NA	NA	NA	0.516955	10	0.2	1	0	1	wetland	Lake Erie
238	c3b19ad8457af7b28d0b9c7eaaf1c0f7	ME1	d__Bacteria	p__Desulfobacterota	c__Desulfobaccia	o__Desulfobaccales	f__Desulfobaccaceae	g__Desulfobacca	s__uncultured_bacterium	0.839567	c3b19ad8457af7b28d0b9c7eaaf1c0f7	NA	NA	NA	NA	NA	NA	NA	NA	NA	NA	NA	NA	NA	NA	NA	NA	0.317395	26	0.0769231	1	0	1	wetland	Lake Erie
239	ac3b3112d6f5ad7e40e570ccd1bb1efc	ME1	d__Bacteria	p__Desulfobacterota	c__Desulfobacteria	o__Desulfobacterales	f__Desulfosarcinaceae	g__Sva0081_sediment_group		0.999817	ac3b3112d6f5ad7e40e570ccd1bb1efc	NA	NA	NA	NA	NA	NA	NA	NA	NA	NA	NA	NA	NA	NA	NA	NA	0.420037	26	0.0769231	1	0	1	wetland	Lake Erie
240	6d2033479b3f89b5ebf07b452ebdad8e	ME2	d__Bacteria	p__Desulfobacterota	c__Desulfobacteria	o__Desulfobacterales	f__Desulfosarcinaceae	g__Sva0081_sediment_group	s__uncultured_bacterium	0.984464	6d2033479b3f89b5ebf07b452ebdad8e	NA	NA	NA	NA	NA	NA	NA	NA	NA	NA	NA	NA	NA	NA	NA	NA	0.505757	22	0.0909091	1	0	1	wetland	Lake Erie
241	c9f9355d32e264f6bc060415332587bb	ME1	d__Bacteria	p__Myxococcota	c__Polyangia	o__Nannocystales	f__Nannocystaceae	g__Nannocystis	s__metagenome	0.855282	c9f9355d32e264f6bc060415332587bb	NA	NA	NA	NA	NA	NA	NA	NA	NA	NA	NA	NA	NA	NA	NA	NA	0.699238	26	0.0769231	1	0	1	wetland	Lake Erie
242	5143fb7763f5e216f42d16afa5a7312f	ME1	d__Bacteria	p__Myxococcota	c__bacteriap25	o__bacteriap25	f__bacteriap25	g__bacteriap25		0.999998	5143fb7763f5e216f42d16afa5a7312f	NA	NA	NA	NA	NA	NA	NA	NA	NA	NA	NA	NA	NA	NA	NA	NA	0.394253	26	0.0769231	1	0	1	wetland	Lake Erie
243	324792d80a7bdee8e81e5887b4504842	ME1	d__Bacteria	p__Myxococcota	c__bacteriap25	o__bacteriap25	f__bacteriap25	g__bacteriap25	s__uncultured_soil	0.737014	324792d80a7bdee8e81e5887b4504842	NA	NA	NA	NA	NA	NA	NA	NA	NA	NA	NA	NA	NA	NA	NA	NA	0.58649	26	0.0769231	1	0	1	wetland	Lake Erie
244	bf3a1a4c1b84ea31505d1050de6beab1	ME4	d__Bacteria	p__Proteobacteria	c__Alphaproteobacteria	o__Rhizobiales	f__Methyloligellaceae	g__Methyloligellaceae	s__uncultured_bacterium	0.940102	bf3a1a4c1b84ea31505d1050de6beab1	NA	NA	NA	NA	NA	NA	NA	NA	NA	NA	NA	NA	NA	NA	NA	NA	0.671548	10	0.2	1	0	1	wetland	Lake Erie
245	2fac845da336657d55f1a9f350c6bc09	ME1	d__Bacteria	p__Proteobacteria	c__Alphaproteobacteria	o__Rhizobiales	f__Methyloligellaceae	g__uncultured		0.935719	2fac845da336657d55f1a9f350c6bc09	NA	NA	NA	NA	NA	NA	NA	NA	NA	NA	NA	NA	NA	NA	NA	NA	0.461997	26	0.0769231	1	0	1	wetland	Lake Erie
246	6951f019b54720fc3b7137c34d90b91d	ME5	d__Bacteria	p__Proteobacteria	c__Alphaproteobacteria	o__Rhizobiales	f__Beijerinckiaceae	g__alphaI_cluster		0.955994	6951f019b54720fc3b7137c34d90b91d	NA	NA	NA	NA	NA	NA	NA	NA	NA	NA	NA	NA	NA	NA	NA	NA	0.548922	10	0.2	1	0	1	wetland	Lake Erie
247	9ffeedb528881480eb4ad6cc5b664492	ME3	d__Bacteria	p__Proteobacteria	c__Alphaproteobacteria	o__Rhizobiales	f__Beijerinckiaceae	g__Methylocystis		0.858476	9ffeedb528881480eb4ad6cc5b664492	NA	NA	NA	NA	NA	NA	NA	NA	NA	NA	NA	NA	NA	NA	NA	NA	0.452593	14	0.142857	1	0	1	wetland	Lake Erie
248	e3620a87443a142150a1b20a237c48a2	ME4	d__Bacteria	p__Proteobacteria	c__Alphaproteobacteria	o__Rhizobiales	f__Xanthobacteraceae	g__Pseudolabrys		0.926627	e3620a87443a142150a1b20a237c48a2	NA	NA	NA	NA	NA	NA	NA	NA	NA	NA	NA	NA	NA	NA	NA	NA	0.657813	10	0.2	1	0	1	wetland	Lake Erie
249	c6f96c0b79d9a6b82fb53a5518bce977	ME2	d__Bacteria	p__Proteobacteria	c__Alphaproteobacteria	o__Rhizobiales	f__Xanthobacteraceae	g__uncultured		0.756279	c6f96c0b79d9a6b82fb53a5518bce977	NA	NA	NA	NA	NA	NA	NA	NA	NA	NA	NA	NA	NA	NA	NA	NA	0.256881	22	0.0909091	1	0	1	wetland	Lake Erie
250	d829bee4984f82ffc2453212157caf96	ME2	d__Bacteria	p__Proteobacteria	c__Alphaproteobacteria	o__Rhizobiales	f__Xanthobacteraceae	g__Bradyrhizobium		0.808526	d829bee4984f82ffc2453212157caf96	NA	NA	NA	NA	NA	NA	NA	NA	NA	NA	NA	NA	NA	NA	NA	NA	0.330196	22	0.0909091	1	0	1	wetland	Lake Erie
251	75ea2daf1a41ca52cecdd1e27b663173	ME1	d__Bacteria	p__Bacteroidota	c__Bacteroidia	o__Bacteroidales	f__Bacteroidetes_vadinHA17	g__Bacteroidetes_vadinHA17		1	75ea2daf1a41ca52cecdd1e27b663173	NA	NA	NA	NA	NA	NA	NA	NA	NA	NA	NA	NA	NA	NA	NA	NA	0.329495	26	0.0769231	1	0	1	wetland	Lake Erie
252	66420b1bbff83d4a9ace8778ba6708c2	ME4	d__Bacteria	p__Bacteroidota	c__Ignavibacteria	o__Ignavibacteriales	f__Ignavibacteriaceae	g__Ignavibacterium	s__uncultured_prokaryote	0.904435	66420b1bbff83d4a9ace8778ba6708c2	NA	NA	NA	NA	NA	NA	NA	NA	NA	NA	NA	NA	NA	NA	NA	NA	0.691974	10	0.2	1	0	1	wetland	Lake Erie
253	7dbf8044196ea8cc894577991fee5afb	ME2	d__Bacteria	p__Bacteroidota	c__Ignavibacteria	o__Ignavibacteriales	f__PHOS-HE36	g__PHOS-HE36	s__metagenome	0.751804	7dbf8044196ea8cc894577991fee5afb	NA	NA	NA	NA	NA	NA	NA	NA	NA	NA	NA	NA	NA	NA	NA	NA	0.323619	22	0.0909091	1	0	1	wetland	Lake Erie
